# Supplementary material for: HIF-1 transcription activity: HIF1A driven response in normoxia and in hypoxia
Source: BMC Med Genet. 2019 Feb 26;20:37. doi: 10.1186/s12881-019-0767-1 (PMC6390360; doi:10.1186/s12881-019-0767-1)
Supplement: Supplementary file 3 — Table S1. shHIF1A NX vs shCTR NX; Table S2. shHIF1A HYP vs shCTR HYP; Table S3. shCTR HYP vs shCTR NX; Table S4. Probes shCTR HYP vs shHIF1A HYP; Table S5. Probes shCTR HYP vs shCTR NX; Table S6. NB annotated enhancers; Table S7. Genes surrounding 14 probes. (XLS 1732 kb) [file 12881_2019_767_MOESM3_ESM.xls]

## Sheet: S1. shHIF1A NX vsCTR NX
Table S1 shHIF1A NX vs shCTR NX
Gene	Locus	CTR NX FPKM	HIF1A NX FPKM	Log2 Fold Change	test_stat	p_value	FDR
TENM1	chrX:123509755-124338105	12.6522	0.0859537	-7.20161	-14.3675	5e-05	0.000399469
ST18	chr8:53023181-53322439	4.19013	0.0566629	-6.20845	-3.12616	5e-05	0.000399469
MEGF10	chr5:126626445-126803110	11.2876	0.234937	-5.58633	-12.0714	5e-05	0.000399469
COL13A1	chr10:71561643-71718904	1.45401	0.0739197	-4.29793	-2.03642	5e-05	0.000399469
CYSLTR1	chrX:77526968-77583188	5.22091	0.266677	-4.29114	-7.90654	5e-05	0.000399469
ZDHHC8P1	chr22:23732791-23744799	1.56051	0.0970727	-4.00681	-2.0426	0.0021	0.0102247
AMHR2	chr12:53813225-53825451	14.599	1.11874	-3.70592	-8.54796	5e-05	0.000399469
HTR4	chr5:147827900-148034090	7.35123	0.58805	-3.64398	-6.90798	5e-05	0.000399469
GREM2	chr1:240640408-240912217	0.761708	0.0630255	-3.59523	-3.95708	0.00055	0.00329732
COL26A1	chr7:101006100-101202304	1.40456	0.118005	-3.57319	-3.99848	0.0001	0.0007455
TNXB	chr6:32005883-32077151	14.0112	1.17846	-3.5716	-9.72189	5e-05	0.000399469
YBX3	chr12:10851675-10875953	5.21791	0.443593	-3.55616	-6.19333	5e-05	0.000399469
JOSD2	chr19:51009253-51014612	3.40981	0.298947	-3.51173	-1.7219	0.0004	0.00250855
SPARCL1	chr4:88394481-88452254	91.6678	8.16181	-3.48945	-17.5481	5e-05	0.000399469
TCTE1	chr6:44247534-44265458	1.04765	0.0993697	-3.39821	-2.53068	0.0073	0.0282152
METRN	chr16:765172-767663	3.83943	0.395121	-3.28052	-3.00192	5e-05	0.000399469
MEIOB	chr16:1877224-1922179	10.6574	1.10849	-3.26519	-5.11355	5e-05	0.000399469
FAM19A4	chr3:68778729-68981761	32.132	3.38172	-3.24818	-12.0412	5e-05	0.000399469
CGNL1	chr15:57668702-57844236	10.8149	1.17231	-3.20559	-13.853	5e-05	0.000399469
KCNG1	chr20:49620015-49639675	97.7331	10.7714	-3.18164	-9.5156	5e-05	0.000399469
MIMT1	chr19:57352269-57359922	1.27184	0.145822	-3.12464	-3.35984	0.0045	0.0191482
NME3	chr16:1756220-1821710	19.1119	2.20285	-3.11703	-2.27162	0.0007	0.00405883
PTHLH	chr12:28111016-28124916	2.5515	0.296169	-3.10685	-3.22927	5e-05	0.000399469
PCSK1N	chrX:48689501-48694040	4.37973	0.517615	-3.08089	-7.60849	0.00125	0.00663043
ECEL1	chr2:233344536-233352569	3.6246	0.431967	-3.06883	-5.31383	5e-05	0.000399469
THBS2	chr6:169615214-169654209	4.80792	0.630558	-2.93071	-9.48014	5e-05	0.000399469
C7	chr5:40909598-40983042	135.705	18.0511	-2.91031	-14.7283	5e-05	0.000399469
SPATS1	chr6:44300551-44345272	4.03211	0.542308	-2.89435	-4.8949	5e-05	0.000399469
MCTP2	chr15:94774839-95027181	9.04279	1.22379	-2.88541	-10.9409	5e-05	0.000399469
TRAPPC5	chr19:7745706-7747748	20.6397	2.81573	-2.87384	-4.32592	5e-05	0.000399469
INHBA	chr7:41728600-41818976	1.71508	0.234508	-2.87056	-4.91019	0.0001	0.0007455
GPBAR1	chr2:219125737-219128582	0.841742	0.115925	-2.86019	-1.39469	0.0028	0.0129625
HAGHL	chr16:771141-791038	6.80109	0.962326	-2.82117	-4.59269	0.00055	0.00329732
SPOCK2	chr10:73818791-73848790	93.9793	13.3651	-2.81387	-13.5511	5e-05	0.000399469
C14orf39	chr14:60902673-60952764	6.80144	0.982062	-2.79195	-7.37617	5e-05	0.000399469
CCDC85B	chr11:65657874-65659106	15.799	2.34716	-2.75085	-13.1694	5e-05	0.000399469
TMEM151B	chr6:44238479-44247472	13.6856	2.05079	-2.73841	-9.61087	5e-05	0.000399469
VWDE	chr7:12370468-12443852	7.12176	1.06851	-2.73663	-5.86516	5e-05	0.000399469
GYLTL1B	chr11:45931219-45950816	2.41002	0.365144	-2.72251	-3.22405	5e-05	0.000399469
CLSTN2	chr3:139654026-140296233	8.96986	1.36939	-2.71155	-10.4623	5e-05	0.000399469
MT1E	chr16:56659584-56661024	6.8177	1.06445	-2.67918	-5.7807	0.0006	0.00355278
NDUFS7	chr19:1383882-1395588	31.6933	4.96433	-2.67451	-12.235	5e-05	0.000399469
NPPC	chr2:232786804-232791038	3.46985	0.543641	-2.67415	-5.01041	0.00695	0.0271674
DENND6B	chr22:50750296-50765489	2.91459	0.457175	-2.67247	-4.30178	5e-05	0.000399469
HMX2	chr10:124907637-124910188	1.68865	0.26984	-2.64569	-4.65279	0.00165	0.00836552
ADGRB1	chr8:143545376-143626368	5.02783	0.803861	-2.64492	-4.9339	5e-05	0.000399469
SLC27A5	chr19:59009699-59023432	1.19073	0.190854	-2.6413	-4.38581	0.0004	0.00250855
SLC1A3	chr5:36606373-36688438	14.1764	2.27445	-2.6399	-10.2103	5e-05	0.000399469
CYP11A1	chr15:74629425-74660081	1.62468	0.26172	-2.63406	-3.14676	5e-05	0.000399469
C11orf70	chr11:101918157-101955291	9.84492	1.60623	-2.6157	-4.24388	5e-05	0.000399469
BLVRB	chr19:40953690-40971725	1.77294	0.293979	-2.59236	-3.2262	0.0071	0.0276156
TCIRG1	chr11:67806461-67818925	3.0506	0.508166	-2.58572	-3.81532	5e-05	0.000399469
CTXN1	chr19:7989141-7991051	14.7102	2.4949	-2.55976	-4.68464	5e-05	0.000399469
SIVA1	chr14:105219469-105225996	49.8489	8.5471	-2.54405	-7.4659	5e-05	0.000399469
C1orf233	chr1:1533387-1535476	4.8872	0.84465	-2.53258	-8.83607	5e-05	0.000399469
SMIM3	chr5:150157507-150176298	36.4438	6.40076	-2.50936	-11.9598	5e-05	0.000399469
ARHGAP42,TMEM133	chr11:100558370-100864666	5.8302	1.02533	-2.50746	-7.36752	5e-05	0.000399469
UPB1	chr22:24891250-24922647	1.36164	0.239475	-2.5074	-3.02423	0.00035	0.00223606
SLC22A16	chr6:110745891-110797844	0.89816	0.158494	-2.50254	-2.29784	0.0042	0.0181039
FBXO6	chr1:11724149-11734409	0.820744	0.145865	-2.49229	-2.77055	0.0097	0.0353968
NAT16	chr7:100813773-100823557	1.96864	0.351552	-2.48539	-3.69122	5e-05	0.000399469
LOC100652758	chr5:151149353-151151069	1.20522	0.216235	-2.47863	-3.10514	0.00845	0.0317244
SLCO2A1	chr3:133651539-133748920	0.984965	0.177813	-2.46971	-3.63497	5e-05	0.000399469
COTL1	chr16:84599203-84651702	118.992	21.7292	-2.45316	-14.7653	5e-05	0.000399469
DLX5	chr7:96649701-96654143	3.80613	0.696884	-2.44933	-5.90084	5e-05	0.000399469
ZNF524	chr19:56111705-56114504	1.07577	0.197629	-2.4445	-3.11017	0.01205	0.0421004
TRIM34,TRIM6,TRIM6-TRIM34	chr11:5617330-5665625	1.50719	0.27695	-2.44417	-3.55858	5e-05	0.000399469
SCAND1	chr20:34541538-34543281	15.7325	2.90477	-2.43725	-4.73862	5e-05	0.000399469
CALCB	chr11:15095145-15100177	1.43912	0.269699	-2.41577	-3.23202	0.0051	0.0211973
PPP1R14A	chr19:38741876-38747231	3.96577	0.750986	-2.40074	-2.44093	0.00035	0.00223606
KIRREL3	chr11:126293395-126870766	1.46296	0.278946	-2.39083	-4.84952	5e-05	0.000399469
GSDMD	chr8:144635556-144645231	2.26188	0.436311	-2.37409	-3.50245	5e-05	0.000399469
MT2A	chr16:56642477-56643409	48.7796	9.50969	-2.35881	-12.6232	5e-05	0.000399469
TP53I13	chr17:27895738-27900175	7.94876	1.56489	-2.34467	-4.65229	5e-05	0.000399469
RNF135	chr17:29297955-29326929	2.7601	0.543485	-2.34441	-5.17381	5e-05	0.000399469
KCNC4	chr1:110753335-110778014	5.2292	1.03067	-2.34301	-5.74546	5e-05	0.000399469
MT1G	chr16:56700646-56701977	7.90912	1.57827	-2.32518	-2.37921	0.00085	0.00478615
MT1F	chr16:56691854-56693215	6.89081	1.38174	-2.31819	-2.31513	0.00055	0.00329732
KCNMB4	chr12:70760061-70828072	2.51461	0.505908	-2.31339	-6.87195	5e-05	0.000399469
ITPRIP	chr10:106069453-106098251	1.70693	0.345408	-2.30503	-6.35379	5e-05	0.000399469
MZT2A	chr2:132202795-132366974	40.269	8.18265	-2.29903	-2.44762	0.00015	0.00106939
AMDHD2	chr16:2570362-2581595	7.69921	1.57053	-2.29346	-5.46175	5e-05	0.000399469
BIRC3	chr11:102188180-102210135	0.955623	0.195799	-2.28706	-5.50563	5e-05	0.000399469
C19orf26	chr19:1229946-1237990	2.53185	0.521451	-2.27959	-3.49945	5e-05	0.000399469
NDUFB7	chr19:14676889-14682889	127.176	26.3211	-2.27254	-15.5546	5e-05	0.000399469
ABHD17A	chr19:1876974-1885518	12.4667	2.58545	-2.26959	-4.39312	5e-05	0.000399469
APLNR	chr11:57001051-57004927	1.93692	0.401863	-2.26899	-4.67078	5e-05	0.000399469
ATP5D	chr19:1241748-1244824	45.0689	9.50832	-2.24487	-6.2403	5e-05	0.000399469
CHPF2	chr7:150929574-150974231	49.1272	10.3745	-2.24348	-14.1056	5e-05	0.000399469
COL23A1	chr5:177660765-178017556	23.4025	4.98508	-2.23097	-8.07772	5e-05	0.000399469
ATP8A2	chr13:25946208-26595420	0.770067	0.16514	-2.22129	-4.36146	5e-05	0.000399469
TNFRSF10A	chr8:23047732-23082680	1.95551	0.419912	-2.21939	-4.58068	5e-05	0.000399469
BBC3	chr19:47724078-47736023	1.63871	0.355164	-2.206	-2.41763	0.00055	0.00329732
TEX36-AS1	chr10:127261123-127408062	0.832516	0.181044	-2.20114	-1.73504	0.00715	0.0277609
MLKL	chr16:74705752-74734789	3.88213	0.849391	-2.19235	-5.38152	5e-05	0.000399469
CD200	chr3:112051510-112081658	9.41428	2.06049	-2.19187	-7.16027	5e-05	0.000399469
METTL7B	chr12:56075329-56106089	0.999685	0.218984	-2.19065	-2.78208	0.0074	0.0285203
VGF	chr7:100805379-100813219	122.892	27.154	-2.17815	-16.4153	5e-05	0.000399469
COMTD1	chr10:76992528-76995770	2.14927	0.475961	-2.17493	-2.86794	5e-05	0.000399469
PRR7	chr5:176853686-176883287	3.78026	0.839891	-2.17021	-1.74262	0.00275	0.0127645
C16orf86	chr16:67700716-67702673	2.08545	0.464124	-2.16777	-2.86047	5e-05	0.000399469
ZNHIT2	chr11:64883874-64885210	2.9896	0.666166	-2.166	-5.76588	5e-05	0.000399469
IQSEC2	chrX:53262057-53350522	2.96971	0.663216	-2.16277	-3.71618	5e-05	0.000399469
NRROS	chr3:196366566-196388874	3.96845	0.886985	-2.16159	-6.79609	5e-05	0.000399469
MIF-AS1	chr22:24235896-24241117	33.4594	7.48228	-2.16086	-10.1522	5e-05	0.000399469
UNC5D	chr8:35092974-35654079	2.6186	0.586945	-2.1575	-6.73714	5e-05	0.000399469
DPY19L2P1	chr7:35119547-35225891	6.23549	1.3998	-2.15529	-6.66447	5e-05	0.000399469
DPM3	chr1:155112366-155112996	20.5589	4.64513	-2.14597	-3.92805	5e-05	0.000399469
MIR296	chr20:57391959-57392897	1.46286	0.332021	-2.13944	-2.11898	0.00635	0.0252793
BEGAIN	chr14:101003483-101036168	12.8273	2.91464	-2.13783	-6.56876	5e-05	0.000399469
NUBP2	chr16:1832923-1839217	30.6762	7.06351	-2.11866	-6.4349	5e-05	0.000399469
FOXC1	chr6:1610680-1614129	6.38968	1.47542	-2.11462	-8.56172	5e-05	0.000399469
MZT2B	chr2:130908964-130948300	67.3654	15.6873	-2.10241	-2.7305	5e-05	0.000399469
NR3C1	chr5:142657495-142815077	5.99829	1.4238	-2.07481	-8.24381	5e-05	0.000399469
PIDD1	chr11:790474-809466	6.56705	1.5635	-2.07046	-4.10718	5e-05	0.000399469
PTX3	chr3:156977531-157221415	70.2918	16.7745	-2.06708	-9.54238	5e-05	0.000399469
TMEM240	chr1:1470157-1475740	1.65964	0.39836	-2.05873	-3.61241	0.00375	0.0164771
PKNOX2	chr11:125034558-125303285	1.1836	0.28471	-2.05562	-4.33072	5e-05	0.000399469
H2AFJ	chr12:14927269-14930936	1.39928	0.33682	-2.05463	-4.42606	5e-05	0.000399469
RIN1	chr11:66099531-66104000	2.42422	0.583965	-2.05357	-4.09429	5e-05	0.000399469
IFI35	chr17:41158741-41166476	2.89657	0.701782	-2.04525	-3.39492	5e-05	0.000399469
LRRTM1	chr2:79740059-80875988	50.8377	12.3462	-2.04183	-5.79974	5e-05	0.000399469
SUSD3	chr9:95820969-95847418	0.822531	0.199949	-2.04044	-1.17856	0.0064	0.0254372
CYP21A2	chr6:32005883-32077151	2.51642	0.613613	-2.03597	-3.27169	0.0001	0.0007455
ACADS	chr12:121163540-121177811	2.96395	0.723302	-2.03485	-3.81876	5e-05	0.000399469
MIF	chr22:24235896-24241117	133.964	32.7486	-2.03234	-4.53012	5e-05	0.000399469
GALK1	chr17:73754017-73761280	7.93624	1.94622	-2.02778	-7.39687	5e-05	0.000399469
ADORA1	chr1:203096835-203136533	3.39592	0.833604	-2.02637	-4.76583	5e-05	0.000399469
NOTCH2	chr1:120454175-120612317	12.8564	3.17667	-2.0169	-9.68543	5e-05	0.000399469
PENK	chr8:57353512-57472382	32.8467	8.12112	-2.016	-8.87325	5e-05	0.000399469
CALHM1	chr10:105212336-105222758	1.15116	0.284619	-2.01599	-2.70815	0.0057	0.0231986
TEX36	chr10:127261123-127408062	10.8007	2.67279	-2.01471	-5.13609	5e-05	0.000399469
EFNA2	chr19:1286152-1301429	2.68964	0.667165	-2.0113	-5.73122	5e-05	0.000399469
FBXL14	chr12:1675158-1703331	4.23051	1.05128	-2.00868	-6.24704	5e-05	0.000399469
HS6ST2	chrX:131760037-132123233	43.6784	10.8951	-2.00324	-9.2219	5e-05	0.000399469
FBLN7	chr2:112895961-112945791	1.07464	0.269514	-1.99542	-2.50152	0.00055	0.00329732
LINGO1	chr15:77905363-78113242	8.19546	2.06031	-1.99197	-5.84804	5e-05	0.000399469
MPG	chr16:127017-188697	17.3195	4.37301	-1.9857	-3.95006	0.0002	0.00137459
MRC2	chr17:60704761-60770962	10.4683	2.64546	-1.98443	-7.8713	5e-05	0.000399469
C14orf80	chr14:105956191-105965712	6.81511	1.72778	-1.97982	-4.66336	5e-05	0.000399469
WNT6	chr2:219724545-219739066	6.13563	1.55637	-1.97903	-5.0741	5e-05	0.000399469
RRAS	chr19:50138548-50143400	5.14749	1.30846	-1.976	-5.4427	0.00015	0.00106939
CORO6	chr17:27920526-27949906	7.58579	1.93306	-1.97242	-2.80409	0.00015	0.00106939
HSPG2	chr1:22138757-22263790	3.42304	0.872993	-1.97124	-7.33889	5e-05	0.000399469
RASGRP1	chr15:38780188-38857007	12.2347	3.1224	-1.97025	-8.69212	5e-05	0.000399469
RAMP1	chr2:238767255-238820759	110.503	28.2378	-1.96839	-8.02968	5e-05	0.000399469
PLEKHA4	chr19:49340353-49371937	3.10564	0.794592	-1.9666	-5.13199	5e-05	0.000399469
JUNB	chr19:12873787-12904125	9.75957	2.50001	-1.96489	-2.92379	5e-05	0.000399469
CDC42EP1	chr22:37956470-37965410	1.33942	0.344772	-1.95789	-4.09918	0.00025	0.00166869
ZDHHC12	chr9:131464801-131486408	11.0941	2.85755	-1.95694	-2.92383	5e-05	0.000399469
C1orf159	chr1:1017197-1051736	5.22489	1.34598	-1.95674	-4.64187	5e-05	0.000399469
UNC5A	chr5:176237559-176326333	27.0828	6.98008	-1.95606	-9.44317	5e-05	0.000399469
LRFN4	chr11:66615889-66725847	10.8112	2.80225	-1.94787	-2.56358	5e-05	0.000399469
LOXL1	chr15:74209808-74244479	5.54206	1.45716	-1.92727	-3.72727	5e-05	0.000399469
KIT	chr4:55524094-55606910	9.09513	2.415	-1.91307	-8.24489	5e-05	0.000399469
NFKBIE	chr6:44225902-44233525	12.6879	3.37861	-1.90895	-4.71387	5e-05	0.000399469
LINC00473	chr6:166334862-166403103	1.26771	0.339952	-1.89882	-2.44827	0.0008	0.00454588
ACPP	chr3:132036210-132090145	3.51062	0.942786	-1.89673	-4.44718	5e-05	0.000399469
TMUB1	chr7:150778171-150780620	16.4131	4.4127	-1.89511	-5.39303	5e-05	0.000399469
TH	chr11:2185134-2193035	70.4094	19.063	-1.88499	-10.2753	5e-05	0.000399469
PCDH17	chr13:58204265-58303587	4.59582	1.24643	-1.88252	-7.18026	5e-05	0.000399469
SH3RF3	chr2:109743783-110262213	1.08321	0.29462	-1.87839	-4.18795	5e-05	0.000399469
SOX2	chr3:180774467-181460013	3.02746	0.828658	-1.86926	-4.07858	5e-05	0.000399469
FOXO1	chr13:41129800-41240734	1.57755	0.434438	-1.86047	-5.47646	5e-05	0.000399469
LINC00639	chr14:39218299-39386086	4.12892	1.1377	-1.85964	-6.38825	5e-05	0.000399469
PLA2G3	chr22:31530792-31536593	2.08323	0.575368	-1.85626	-4.27267	5e-05	0.000399469
PLCXD3	chr5:41306925-41510730	46.7498	12.9456	-1.8525	-9.94062	5e-05	0.000399469
FFAR2	chr19:35940616-35942669	2.37865	0.660813	-1.84783	-4.53911	5e-05	0.000399469
HOXC-AS2	chr12:54388629-54390569	1.16048	0.323537	-1.84271	-1.38429	0.00855	0.0319963
C2orf81	chr2:74641302-74644844	3.40484	0.956206	-1.83219	-5.74393	5e-05	0.000399469
DPY19L2P4	chr7:89511666-89840949	2.63829	0.746506	-1.82138	-4.06342	5e-05	0.000399469
CSRNP1	chr3:39183341-39195102	1.97389	0.558677	-1.82095	-5.02388	5e-05	0.000399469
NRGN	chr11:124609828-124622109	32.3588	9.16255	-1.82034	-10.0784	5e-05	0.000399469
FAM195A	chr16:691848-698891	6.41874	1.82413	-1.81508	-4.19616	5e-05	0.000399469
LOC728989	chr1:146490894-146514599	1.35152	0.384501	-1.81353	-2.6564	0.00455	0.0193184
GDPD5	chr11:75145684-75236599	3.35118	0.960003	-1.80356	-4.77536	5e-05	0.000399469
NKX3-1	chr8:23536205-23540450	0.730246	0.2097	-1.80006	-2.72564	0.00035	0.00223606
ARC	chr8:143692404-143695833	5.57822	1.60533	-1.79693	-7.36768	5e-05	0.000399469
SNHG19	chr16:2204782-2205359	36.3868	10.4886	-1.79459	-4.06325	5e-05	0.000399469
PRRX2	chr9:132427919-132484955	22.0398	6.46031	-1.77043	-5.27221	5e-05	0.000399469
PROM1	chr4:15969848-16085816	4.48127	1.31913	-1.76432	-5.95803	5e-05	0.000399469
ARHGAP24	chr4:86396283-86923823	1.42081	0.420537	-1.75641	-4.55612	5e-05	0.000399469
VEPH1	chr3:156977531-157221415	1.72731	0.51132	-1.75623	-1.79311	0.0072	0.0279123
TMEM134	chr11:67231755-67236748	24.4181	7.25621	-1.75066	-4.76752	5e-05	0.000399469
DPP7	chr9:140004989-140024156	50.9946	15.1656	-1.74954	-10.066	5e-05	0.000399469
CEND1	chr11:787109-790126	9.50248	2.82993	-1.74754	-7.06843	5e-05	0.000399469
CCNA1	chr13:37005966-37017019	1.741	0.51971	-1.74414	-3.21336	0.00015	0.00106939
LOC102546294	chr5:147646935-147763413	3.04454	0.920404	-1.72589	-3.86039	5e-05	0.000399469
AGPAT2	chr9:139567594-139581911	3.5656	1.07813	-1.72562	-3.38404	5e-05	0.000399469
MARC2	chr1:220921103-220958099	5.85391	1.77035	-1.72536	-4.87985	5e-05	0.000399469
C9orf16	chr9:130922538-130926387	19.1724	5.80831	-1.72284	-3.82539	5e-05	0.000399469
MMP11	chr22:24115035-24126503	14.0182	4.25586	-1.71978	-6.1663	5e-05	0.000399469
POLR2L	chr11:839720-842529	33.745	10.2629	-1.71724	-8.22689	5e-05	0.000399469
CPAMD8	chr19:17003761-17137820	3.41304	1.04144	-1.71248	-4.64281	5e-05	0.000399469
BCL7C	chr16:30845361-30906707	16.3146	4.98283	-1.71113	-4.27178	5e-05	0.000399469
PEG3-AS1	chr19:57276689-57352097	6.17613	1.88829	-1.70962	-2.78912	0.00015	0.00106939
FAM195B	chr17:79780236-79791170	41.6228	12.7451	-1.70744	-6.41159	5e-05	0.000399469
CHST1	chr11:45669238-45687206	2.18183	0.668637	-1.70625	-4.2833	5e-05	0.000399469
MFSD3	chr8:145734418-145743210	14.0685	4.31148	-1.70622	-4.43969	5e-05	0.000399469
SLC51B	chr15:65337707-65360450	1.31272	0.403173	-1.70309	-2.08551	0.01415	0.0478331
EPHB4	chr7:100400186-100425143	15.2689	4.69025	-1.70286	-6.85391	5e-05	0.000399469
C15orf59	chr15:74027771-74062987	1.19276	0.367077	-1.70015	-4.54785	5e-05	0.000399469
SPINT2	chr19:38755097-38783254	1.06364	0.327499	-1.69945	-1.94765	0.0016	0.00815118
MIB2	chr1:1550794-1565990	4.17981	1.28974	-1.69636	-4.1629	5e-05	0.000399469
PLBD1	chr12:14656596-14849519	18.2559	5.63995	-1.69461	-6.844	5e-05	0.000399469
SLC25A22	chr11:790474-809466	12.9134	4.00729	-1.68817	-6.93337	5e-05	0.000399469
RHBG	chr1:156338979-156355013	0.748997	0.233544	-1.68126	-1.51379	0.0025	0.0118092
NEURL1	chr10:105239359-105352929	2.96578	0.925335	-1.68036	-3.96145	5e-05	0.000399469
SSBP4	chr19:18530145-18549111	33.8656	10.5809	-1.67836	-6.62913	5e-05	0.000399469
ELN	chr7:73442092-73484236	26.3011	8.22933	-1.67627	-6.62807	5e-05	0.000399469
MCHR1	chr22:41075181-41078818	1.42027	0.44523	-1.67354	-3.81007	5e-05	0.000399469
TSPO	chr22:43547519-43559250	69.3257	21.7344	-1.67341	-5.70756	5e-05	0.000399469
LINC01468	chr10:54204761-54381036	3.6029	1.13025	-1.67252	-4.69752	5e-05	0.000399469
RPUSD1	chr16:834973-838383	8.81326	2.76828	-1.67069	-4.93429	5e-05	0.000399469
CEP112	chr17:63631657-64188249	2.01689	0.634289	-1.66892	-4.05378	5e-05	0.000399469
STRA6	chr15:74471670-74628796	76.0901	24.095	-1.65898	-7.01995	5e-05	0.000399469
LOC730202	chr14:96967207-96968663	1.70245	0.539175	-1.65879	-1.53023	0.00485	0.0203466
HOXC10	chr12:54377734-54384062	6.77856	2.14725	-1.65849	-4.27928	5e-05	0.000399469
CCDC33	chr15:74471670-74628796	6.32012	2.00673	-1.65511	-1.73852	0.0073	0.0282152
TAP1	chr6:32808493-32821748	1.73897	0.552562	-1.65403	-2.38644	0.00155	0.00794127
ZBTB7C	chr18:45553091-45934814	3.38947	1.07754	-1.65332	-4.92934	5e-05	0.000399469
PVRL2	chr19:45349392-45392485	1.77143	0.563835	-1.65157	-3.07465	0.0001	0.0007455
LRP3	chr19:33685598-33716756	6.73094	2.14698	-1.6485	-7.878	5e-05	0.000399469
FBXW5	chr9:139834884-139839206	12.8352	4.10068	-1.64617	-5.47267	5e-05	0.000399469
RARB	chr3:25215822-25705863	10.4549	3.35153	-1.64129	-2.10745	0.0037	0.0163015
ZFPM1	chr16:88520013-88601574	1.48756	0.477504	-1.63936	-2.11755	5e-05	0.000399469
MT1X	chr16:56716381-56718108	23.1736	7.44207	-1.63871	-7.50373	5e-05	0.000399469
TSPAN4	chr11:842823-867417	10.9957	3.53727	-1.63623	-4.17714	5e-05	0.000399469
FDXR	chr17:72858618-72869156	1.72249	0.556169	-1.6309	-2.12888	5e-05	0.000399469
LRIG1	chr3:66119284-66550845	9.42325	3.04402	-1.63024	-4.86567	5e-05	0.000399469
ZNF219	chr14:21484921-21572863	5.19442	1.68192	-1.62686	-2.07792	0.0008	0.00454588
PEG3,ZIM2	chr19:57276689-57352097	4.93183	1.59907	-1.62489	-5.92785	5e-05	0.000399469
CYBA	chr16:88709696-88717492	11.1045	3.60294	-1.6239	-6.63821	5e-05	0.000399469
LINC00379	chr13:91772719-91863952	6.77989	2.20065	-1.62333	-2.69088	0.0005	0.00304201
DKK2	chr4:107842958-108109671	11.5664	3.76211	-1.62033	-6.44396	5e-05	0.000399469
SGSM1	chr22:25202187-25322954	8.47239	2.75676	-1.61979	-6.98998	5e-05	0.000399469
SLC2A10	chr20:45338278-45364985	0.893815	0.291157	-1.61818	-3.75502	5e-05	0.000399469
SEMA3E	chr7:82992405-83278563	3.9905	1.30143	-1.61648	-6.3785	5e-05	0.000399469
TTC9B	chr19:40721964-40724306	12.706	4.14749	-1.6152	-7.2747	5e-05	0.000399469
GALNT16	chr14:69726680-69821190	3.86907	1.26439	-1.61354	-4.8406	5e-05	0.000399469
RNPEPL1	chr2:241508003-241518210	8.91154	2.91503	-1.61217	-5.21703	5e-05	0.000399469
FASN	chr17:80036056-80056106	46.2559	15.1806	-1.60741	-7.74891	5e-05	0.000399469
SASH1	chr6:148663728-148873184	2.90013	0.95245	-1.6064	-6.02142	5e-05	0.000399469
CAPN15	chr16:577855-604639	6.04816	1.98858	-1.60476	-5.22851	5e-05	0.000399469
ASPHD1	chr16:29911716-29937553	27.1768	8.94028	-1.60398	-4.34198	5e-05	0.000399469
HLA-E	chr6:30457182-30461982	2.81569	0.927062	-1.60275	-4.34177	5e-05	0.000399469
AQP5	chr12:50344523-50361560	0.901851	0.297429	-1.60034	-2.50981	0.002	0.0098166
ARVCF	chr22:19863040-20004309	18.1632	6.01305	-1.59485	-3.95063	5e-05	0.000399469
TNFRSF1A	chr12:6437922-6451283	14.8974	4.93631	-1.59356	-5.51987	5e-05	0.000399469
CDH7	chr18:63417487-63550345	3.41439	1.13232	-1.59235	-3.37872	5e-05	0.000399469
ZNF787	chr19:56598728-56632742	4.23073	1.40343	-1.59195	-6.4321	5e-05	0.000399469
CHST8	chr19:34112860-34264414	1.64867	0.54744	-1.59053	-2.44971	0.0001	0.0007455
S1PR1	chr1:101702304-101707327	2.74289	0.911901	-1.58875	-4.21558	5e-05	0.000399469
TMEM129	chr4:1717677-1723101	19.2933	6.42933	-1.58536	-6.07964	5e-05	0.000399469
CDH4	chr20:59827481-60515842	1.13614	0.379505	-1.58194	-3.93024	5e-05	0.000399469
FBXO44	chr1:11708417-11723384	3.06788	1.02631	-1.57978	-4.04378	5e-05	0.000399469
FAM171A2	chr17:42431100-42441235	6.44529	2.16002	-1.5772	-3.2967	5e-05	0.000399469
LAMA4	chr6:112429133-112627885	6.42193	2.1532	-1.57652	-4.39769	5e-05	0.000399469
MGAT4A	chr2:99235568-99347589	1.61623	0.542385	-1.57524	-4.99854	5e-05	0.000399469
RFPL1S	chr22:29833003-29868420	3.37238	1.13318	-1.57339	-4.12757	5e-05	0.000399469
CACNB2	chr10:18429580-18945282	6.7256	2.26106	-1.57267	-4.04802	5e-05	0.000399469
SCN9A	chr2:166813927-167232497	24.4632	8.22686	-1.5722	-7.38435	5e-05	0.000399469
WHAMMP2	chr15:28982728-29004146	0.768703	0.259037	-1.56927	-3.49182	5e-05	0.000399469
PEX11G	chr19:7541755-7555903	1.65383	0.557907	-1.56771	-1.54975	0.0034	0.0151873
WDR34	chr9:131102838-131424415	92.5765	31.2303	-1.5677	-2.25374	0.0003	0.00195333
C7orf50	chr7:1019405-1177899	34.3928	11.6168	-1.56589	-7.85861	5e-05	0.000399469
ISYNA1	chr19:18530145-18549111	49.3159	16.6731	-1.56453	-5.5931	5e-05	0.000399469
TRABD	chr22:50624359-50638878	16.0709	5.43516	-1.56406	-5.25514	5e-05	0.000399469
AGTRAP	chr1:11796141-11810955	24.0635	8.14491	-1.56288	-5.36499	5e-05	0.000399469
LMF2	chr22:50941375-50946135	15.323	5.18702	-1.56272	-5.51493	5e-05	0.000399469
GPAA1	chr8:145137523-145141119	36.7931	12.4586	-1.56229	-9.6998	5e-05	0.000399469
KITLG	chr12:88886508-88974250	20.0942	6.82029	-1.55887	-7.47523	5e-05	0.000399469
ADGRB2	chr1:32192376-32229664	9.98488	3.40158	-1.55354	-5.83232	5e-05	0.000399469
PTGES	chr9:132500614-132515344	1.45999	0.497528	-1.55311	-3.19256	0.0007	0.00405883
LONRF2	chr2:100889752-100939195	17.9694	6.12401	-1.553	-8.29182	5e-05	0.000399469
PTRH1	chr9:130469270-130477936	4.06514	1.38564	-1.55275	-1.71038	0.01335	0.0457049
LIN7B	chr19:49617617-49622397	3.75626	1.28524	-1.54726	-3.39647	0.00055	0.00329732
DDX60	chr4:169137441-169239958	0.995352	0.340921	-1.54577	-4.34112	5e-05	0.000399469
GLS2	chr12:56862300-56882198	1.20308	0.412387	-1.54467	-1.72885	0.0084	0.0315834
HSPB1	chr7:75931874-75933614	123.071	42.1937	-1.54439	-4.49404	5e-05	0.000399469
ADAMTS7	chr15:79051418-79103773	14.7805	5.08557	-1.53921	-6.34205	5e-05	0.000399469
SPHK1	chr17:74380689-74384031	5.17743	1.7831	-1.53784	-3.31327	5e-05	0.000399469
TELO2	chr16:1543351-1662109	13.0896	4.51041	-1.53709	-5.23441	5e-05	0.000399469
LOC283038	chr10:127261123-127408062	1.63921	0.565672	-1.53497	-2.38301	0.0009	0.00501969
HMX1	chr4:8847801-8873543	5.61887	1.94602	-1.52975	-2.51724	5e-05	0.000399469
TBL3	chr16:2022063-2028886	18.9532	6.56699	-1.52914	-5.99171	5e-05	0.000399469
PPP1R16A	chr8:145703449-145728147	5.09217	1.76623	-1.5276	-4.1347	5e-05	0.000399469
CASKIN2	chr17:73452540-73511664	3.18472	1.10571	-1.5262	-2.21677	0.0007	0.00405883
C1QL4	chr12:49726199-49730971	7.70352	2.67512	-1.52591	-6.90295	5e-05	0.000399469
KLHL17	chr1:895966-901099	9.60592	3.35089	-1.51938	-4.79925	5e-05	0.000399469
C1QTNF1	chr17:77015290-77045870	1.14477	0.399834	-1.51759	-2.28411	0.00015	0.00106939
NPDC1	chr9:139932044-139940676	34.6005	12.0854	-1.51753	-5.44109	5e-05	0.000399469
CORO1A	chr16:30194730-30201328	8.40389	2.93541	-1.5175	-5.98299	5e-05	0.000399469
DOHH	chr19:3490818-3500938	4.85865	1.69849	-1.51631	-3.25489	5e-05	0.000399469
MMP28	chr17:34083267-34122711	1.64729	0.577369	-1.51253	-1.60975	0.00415	0.0179264
HDAC10	chr22:50683612-50689834	4.52468	1.58645	-1.51201	-4.2657	5e-05	0.000399469
SMOC2	chr6:168841830-169068674	2.29681	0.806279	-1.51028	-3.76482	5e-05	0.000399469
FAXDC2	chr5:154197625-154230402	6.50359	2.2832	-1.51018	-5.61379	5e-05	0.000399469
BTBD2	chr19:1983772-2015702	29.1206	10.231	-1.5091	-5.59766	5e-05	0.000399469
DNAH2	chr17:7620671-7737062	4.49922	1.58451	-1.50564	-4.34779	5e-05	0.000399469
TMEM130	chr7:98444110-98467673	0.88169	0.310519	-1.50559	-2.59391	0.0003	0.00195333
CCDC124	chr19:18043823-18054794	54.7957	19.3107	-1.50466	-6.01678	5e-05	0.000399469
RPS28	chr19:8386383-8387280	1336.45	471.68	-1.50252	-15.5832	5e-05	0.000399469
CORIN,NFXL1	chr4:47595586-48014961	61.5209	21.7183	-1.50216	-6.46724	5e-05	0.000399469
ZBTB45	chr19:59024896-59032400	3.26997	1.15493	-1.50147	-3.65675	5e-05	0.000399469
TMC6	chr17:76108990-76139049	3.4064	1.20388	-1.50055	-3.3843	5e-05	0.000399469
PRSS35	chr6:84222193-84235421	0.63876	0.225896	-1.49961	-2.29919	0.00235	0.0112319
C15orf59-AS1	chr15:74027771-74062987	1.66919	0.591217	-1.49739	-1.56289	0.00575	0.0233611
KAZALD1	chr10:102820998-102827942	11.2558	3.98835	-1.4968	-5.50069	5e-05	0.000399469
RFX2	chr19:5978405-6110664	3.92836	1.39537	-1.49328	-4.59149	5e-05	0.000399469
LOC100133985	chr2:70349809-70352448	4.08875	1.45575	-1.4899	-1.80201	0.0009	0.00501969
LAMA5	chr20:60883924-60942368	5.52284	1.96709	-1.48934	-1.93298	0.0001	0.0007455
SERINC5	chr5:79407049-79551901	25.6576	9.14301	-1.48865	-7.24321	5e-05	0.000399469
FAAP100	chr17:79506858-79519429	11.5804	4.12792	-1.48819	-5.39054	5e-05	0.000399469
FCHO1	chr19:17858526-17899377	2.14622	0.765772	-1.48681	-3.42653	5e-05	0.000399469
DOCK6	chr19:11309968-11373168	2.75804	0.984171	-1.48666	-2.54062	0.0001	0.0007455
CRIP1	chr14:105953256-105955124	26.108	9.36466	-1.47919	-6.92858	5e-05	0.000399469
SIPA1	chr11:65405577-65418391	2.18645	0.785844	-1.47628	-3.28129	5e-05	0.000399469
H1FX	chr3:129033493-129043412	127.314	45.8423	-1.47363	-12.4898	5e-05	0.000399469
IFI6	chr1:27992571-27998724	10.885	3.92151	-1.47286	-3.2524	5e-05	0.000399469
CHTF18	chr16:838621-850733	13.9814	5.04155	-1.47156	-5.67434	5e-05	0.000399469
PYCRL	chr8:144680073-144691784	4.96044	1.79104	-1.46967	-3.62853	5e-05	0.000399469
CRYGD	chr2:208983852-209021486	5.9145	2.13815	-1.46789	-2.50203	0.00025	0.00166869
FBXW9	chr19:12799700-12807455	6.62981	2.39752	-1.46742	-3.91419	5e-05	0.000399469
IER5L	chr9:131937830-131940540	2.63412	0.953469	-1.46606	-5.52413	5e-05	0.000399469
TIGD5	chr8:144680073-144691784	2.9407	1.06451	-1.46598	-4.04457	5e-05	0.000399469
SERPINB6	chr6:2948392-2972399	32.4011	11.7354	-1.46518	-6.25693	5e-05	0.000399469
INTS1	chr7:1509912-1544018	14.0664	5.10283	-1.46289	-6.1403	5e-05	0.000399469
METTL24	chr6:110560112-110679475	6.55989	2.38169	-1.46169	-2.93378	5e-05	0.000399469
C19orf66	chr19:10196794-10213425	1.89426	0.687771	-1.46163	-3.36522	5e-05	0.000399469
DYNC2H1	chr11:102980159-103350591	7.85447	2.85185	-1.46162	-4.04265	5e-05	0.000399469
VASN	chr16:4382224-4466962	7.62319	2.76896	-1.46105	-2.65662	5e-05	0.000399469
RNH1	chr11:494511-507283	23.9956	8.71646	-1.46096	-5.7175	5e-05	0.000399469
BOC	chr3:112929793-113234034	31.5753	11.4736	-1.46048	-4.89111	5e-05	0.000399469
DVL1	chr1:1270553-1284492	15.1954	5.52523	-1.45953	-5.37415	5e-05	0.000399469
CXCL6	chr4:74702272-74704477	2.89017	1.05234	-1.45755	-4.00561	5e-05	0.000399469
SCRIB	chr8:144873088-144897569	14.0773	5.12738	-1.45708	-4.30759	5e-05	0.000399469
APOE	chr19:45409005-45412652	4.11631	1.50252	-1.45397	-2.45465	5e-05	0.000399469
TIMP3	chr22:32902441-33454377	8.96433	3.278	-1.45138	-5.54763	5e-05	0.000399469
MAP1S	chr19:17830260-17845324	6.03864	2.21021	-1.45004	-4.31948	5e-05	0.000399469
SLC12A9,TRIP6	chr7:100450340-100471415	20.7935	7.62114	-1.44805	-5.21894	5e-05	0.000399469
CLYBL	chr13:100258917-100609419	2.73127	1.00126	-1.44776	-2.59604	0.0001	0.0007455
ZIC2	chr13:100634025-100639024	30.4182	11.1645	-1.44601	-5.27681	5e-05	0.000399469
ZNF414	chr19:8575461-8579048	4.57384	1.6797	-1.4452	-2.94996	5e-05	0.000399469
ITPR2	chr12:26488241-26986131	11.6	4.26588	-1.44321	-6.87627	5e-05	0.000399469
LMO1	chr11:8245780-8290182	9.23301	3.39912	-1.44164	-3.49403	5e-05	0.000399469
CA11	chr19:49141271-49185502	12.8032	4.71405	-1.44146	-5.4961	5e-05	0.000399469
CACNA2D3	chr3:54156692-55108584	4.64467	1.7123	-1.43964	-3.31814	5e-05	0.000399469
PIGQ	chr16:619967-634136	10.5657	3.90242	-1.43694	-4.80338	5e-05	0.000399469
TRAPPC6A	chr19:45666185-45681501	8.63176	3.19002	-1.43609	-3.0456	5e-05	0.000399469
FZD1	chr7:90893782-90898132	3.35968	1.24413	-1.43319	-5.83753	5e-05	0.000399469
CCDC67	chr11:93063344-93171636	0.747188	0.276802	-1.43262	-2.81486	0.0008	0.00454588
FKBP8	chr19:18642561-18654406	59.1124	21.9406	-1.42986	-6.27064	5e-05	0.000399469
FGF1	chr5:141971742-142077635	6.54473	2.43014	-1.4293	-5.56272	5e-05	0.000399469
NR1H2	chr19:50879679-50886444	5.40389	2.00667	-1.4292	-3.65535	5e-05	0.000399469
LTBP4	chr19:41099071-41135725	3.12191	1.15965	-1.42874	-3.47931	5e-05	0.000399469
MED16	chr19:867961-893218	7.39906	2.74944	-1.4282	-4.42722	5e-05	0.000399469
GFRA3	chr5:137588068-137610253	3.42458	1.27297	-1.42773	-3.44491	5e-05	0.000399469
LINC01137	chr1:37920479-37940044	1.03718	0.385553	-1.42767	-2.3567	0.00615	0.0246717
IL1R1	chr2:102686835-102796334	0.651532	0.242425	-1.42629	-3.10184	0.0001	0.0007455
PLEC	chr8:144989314-145050913	2.77482	1.03269	-1.42598	-5.10727	5e-05	0.000399469
EGR1	chr5:137801180-137805004	30.8824	11.5107	-1.4238	-6.01262	5e-05	0.000399469
BOP1	chr8:145486001-145515120	52.1239	19.4376	-1.42309	-6.3935	5e-05	0.000399469
PLEKHA7	chr11:16798978-17074591	2.81816	1.05153	-1.42226	-4.06656	5e-05	0.000399469
KCNK1	chr1:233749749-233808258	8.50798	3.1786	-1.42042	-4.8494	5e-05	0.000399469
CDT1	chr16:88870185-88875666	22.8424	8.53788	-1.41976	-7.72182	5e-05	0.000399469
ROMO1	chr20:34256609-34288902	113.011	42.2653	-1.41892	-2.7557	5e-05	0.000399469
IFITM3	chr11:319672-320914	3.39305	1.27032	-1.41739	-2.03323	0.0018	0.00899524
GLI4	chr8:144349606-144359101	2.61924	0.983362	-1.41336	-2.69108	5e-05	0.000399469
DUS3L,PRR22	chr19:5782970-5791249	20.2723	7.62063	-1.41153	-5.17353	5e-05	0.000399469
SLC2A4RG	chr20:62371210-62436856	12.5571	4.72266	-1.41084	-6.76905	5e-05	0.000399469
TPBGL	chr11:74951853-74956179	40.6343	15.2884	-1.41026	-5.35693	5e-05	0.000399469
MATN2	chr8:98881310-99048946	1.25626	0.473226	-1.40853	-3.68289	5e-05	0.000399469
WDR24	chr16:734621-740424	4.02252	1.51682	-1.40705	-4.06875	5e-05	0.000399469
MTMR8	chrX:63487960-63615333	0.66924	0.252884	-1.40405	-2.364	0.00195	0.00961125
COL9A2	chr1:40765937-40782939	10.4201	3.94398	-1.40165	-5.08423	5e-05	0.000399469
KIAA1217	chr10:23983674-24836777	4.01565	1.52003	-1.40153	-3.6958	5e-05	0.000399469
RECQL4	chr8:145734418-145743210	18.0884	6.86549	-1.39763	-5.37998	5e-05	0.000399469
NUDT8	chr11:67395408-67397408	3.07637	1.17235	-1.39182	-1.73075	0.0034	0.0151873
MXD3	chr5:176730762-176739434	20.9646	7.99738	-1.39036	-2.26766	0.00155	0.00794127
MRPL55	chr1:228294266-228297013	25.4455	9.70758	-1.39023	-3.61979	5e-05	0.000399469
CCL5	chr17:34198495-34207377	1.18242	0.451317	-1.38953	-1.89058	0.0061	0.0245134
CORO1B	chr11:67205206-67211292	19.2164	7.35501	-1.38554	-5.15299	5e-05	0.000399469
ZNF213	chr16:3185056-3192805	3.29985	1.26599	-1.38213	-3.52008	5e-05	0.000399469
MTMR11	chr1:149900248-149908791	2.03506	0.781441	-1.38086	-3.68736	5e-05	0.000399469
PLEKHH3	chr17:40819730-40829048	10.0778	3.87524	-1.37882	-4.73983	5e-05	0.000399469
ABHD15	chr17:27887688-27894042	0.755618	0.291345	-1.37493	-2.93038	0.00065	0.00380777
TMEM161A	chr19:19230424-19249310	15.2198	5.87514	-1.37326	-4.40066	5e-05	0.000399469
SSNA1	chr9:140069235-140084822	41.169	15.9178	-1.37091	-3.9899	5e-05	0.000399469
MORN3	chr12:122088547-122110517	1.87332	0.725261	-1.36902	-2.61348	0.00035	0.00223606
HIST1H2AE	chr6:26217147-26217711	2.86652	1.11018	-1.36851	-2.77629	0.01355	0.0462338
PPP1R37	chr19:45596430-45650543	4.36401	1.69068	-1.36805	-3.99642	5e-05	0.000399469
MAML2	chr11:95709756-96076344	7.6054	2.94681	-1.36787	-6.11916	5e-05	0.000399469
FZD2	chr17:42634811-42638630	2.31614	0.898387	-1.36631	-4.99468	5e-05	0.000399469
ZNF775	chr7:150076405-150095719	4.68224	1.81797	-1.36487	-6.07958	5e-05	0.000399469
ARHGAP39	chr8:145754562-145911197	1.83987	0.714419	-1.36476	-3.20724	5e-05	0.000399469
POLD1	chr19:50887579-50921275	12.4316	4.83918	-1.36118	-5.01427	5e-05	0.000399469
SYNGR2	chr17:76164670-76169009	13.2278	5.15683	-1.35902	-4.48317	5e-05	0.000399469
LIPE	chr19:42901279-43156507	0.762262	0.297225	-1.35873	-2.41869	0.00315	0.0142619
LBX2-AS1	chr2:74698977-74740387	5.7658	2.25045	-1.35731	-2.84101	0.00025	0.00166869
WDR25	chr14:100842754-100996640	8.39351	3.27622	-1.35724	-3.70636	5e-05	0.000399469
PPP1R35	chr7:100032518-100034268	15.141	5.91052	-1.35711	-3.36543	5e-05	0.000399469
NMI	chr2:152126981-152146430	5.61216	2.19162	-1.35656	-4.11704	5e-05	0.000399469
LINC00941	chr12:30948614-30960825	2.80625	1.09624	-1.35608	-2.92551	5e-05	0.000399469
FAM3A	chrX:153734489-153744566	9.9861	3.9021	-1.35567	-4.33121	5e-05	0.000399469
SSH3	chr11:67070918-67080124	2.8214	1.10506	-1.35229	-3.5131	5e-05	0.000399469
DNPH1	chr6:43193364-43197211	62.2436	24.3927	-1.35147	-4.32264	5e-05	0.000399469
LIME1,ZGPAT	chr20:62289162-62370460	8.37911	3.29461	-1.34669	-2.47723	5e-05	0.000399469
RFPL1	chr22:29833003-29868420	2.01097	0.791655	-1.34495	-1.93012	0.00905	0.0334942
NOTCH3	chr19:15270306-15311792	2.25329	0.88721	-1.34468	-4.0445	5e-05	0.000399469
MRPL41	chr9:140446308-140447007	34.7559	13.694	-1.34371	-8.06703	5e-05	0.000399469
EMILIN1	chr2:27301434-27309265	63.8732	25.1752	-1.34321	-5.56391	5e-05	0.000399469
GPRC5B	chr16:19870292-19896956	1.00869	0.397631	-1.34297	-2.47339	0.00025	0.00166869
GSG1L	chr16:27798849-28074830	2.28889	0.904189	-1.33995	-4.18909	5e-05	0.000399469
SRCIN1	chr17:36686258-36762183	2.54209	1.00649	-1.33669	-3.44778	5e-05	0.000399469
SDF2L1	chr22:21996541-21998588	16.1207	6.38893	-1.33526	-6.6287	5e-05	0.000399469
MAST4	chr5:65892175-66465426	5.25691	2.08453	-1.33449	-4.19907	5e-05	0.000399469
ATAD3A	chr1:1447522-1470106	24.2333	9.61606	-1.33347	-5.10238	5e-05	0.000399469
CSNK1G2	chr19:1941160-1982941	29.1282	11.5722	-1.33175	-5.36753	5e-05	0.000399469
C19orf70	chr19:5678424-5688534	32.3413	12.8502	-1.33159	-6.64526	5e-05	0.000399469
FLJ37035	chr10:127261123-127408062	1.00538	0.399819	-1.33033	-2.39038	0.0007	0.00405883
TSSC4	chr11:2421717-2425108	10.4478	4.15802	-1.32923	-4.44622	5e-05	0.000399469
FLYWCH2	chr16:2933195-2950056	14.1654	5.63837	-1.32902	-3.99014	5e-05	0.000399469
ASS1	chr9:133320093-133377722	148.17	59.081	-1.32649	-6.78591	5e-05	0.000399469
FAM149A	chr4:187065994-187093817	1.78946	0.713702	-1.32613	-2.76229	5e-05	0.000399469
DGCR6L	chr22:20301760-20307628	16.8142	6.7138	-1.32448	-4.46628	5e-05	0.000399469
EEPD1	chr7:36192835-36341286	8.89164	3.55182	-1.32389	-5.23054	5e-05	0.000399469
TLE6	chr19:2977535-2995182	0.99412	0.397437	-1.32269	-2.22724	0.0022	0.0106288
RNF149	chr2:101887588-101925178	38.3552	15.3374	-1.32237	-6.78687	5e-05	0.000399469
OXLD1	chr17:79632065-79633667	14.6906	5.88536	-1.31969	-3.99087	5e-05	0.000399469
PDE4B	chr1:66258192-66840262	1.4309	0.5736	-1.31881	-3.52785	5e-05	0.000399469
LAGE3	chrX:153703631-153707606	21.9741	8.82936	-1.31542	-2.69217	5e-05	0.000399469
DYNC1I1	chr7:95401817-95740234	23.8651	9.60704	-1.31274	-6.03741	5e-05	0.000399469
CABP1	chr12:121078421-121105127	3.52179	1.41957	-1.31086	-2.62983	5e-05	0.000399469
HMOX1	chr22:35777059-35790207	9.98124	4.03058	-1.30823	-4.28856	5e-05	0.000399469
RTN4R	chr22:20228816-20255816	2.28663	0.923403	-1.30819	-2.33099	0.0001	0.0007455
ETFB	chr19:51848408-51869672	31.9192	12.891	-1.30806	-4.97767	5e-05	0.000399469
AARS2	chr6:44265593-44281398	22.5168	9.11194	-1.30517	-5.88288	5e-05	0.000399469
BMX	chrX:15518899-15574652	0.923846	0.374033	-1.30449	-2.61377	0.00065	0.00380777
ABHD16B	chr20:62492361-62496445	1.48415	0.602815	-1.29985	-1.90512	0.00375	0.0164771
ITGA2B	chr17:42449549-42466873	1.47507	0.600801	-1.29583	-3.14819	5e-05	0.000399469
NCR3LG1	chr11:17373308-17403264	20.2918	8.26788	-1.2953	-6.77175	5e-05	0.000399469
RGS14	chr5:176784843-176799599	3.6995	1.50741	-1.29526	-3.45294	5e-05	0.000399469
FBXL6,TMEM249	chr8:145576885-145582183	8.38693	3.41762	-1.29515	-3.58894	5e-05	0.000399469
KDM5D	chrY:21867300-21906825	1.18667	0.48366	-1.29486	-3.16999	5e-05	0.000399469
CSDC2	chr22:41957013-41972670	2.21935	0.906269	-1.29212	-2.92861	5e-05	0.000399469
RHOT2	chr16:718082-724307	31.7767	13.0125	-1.28807	-5.29008	5e-05	0.000399469
SCRN2	chr17:45908992-45918699	8.54322	3.50017	-1.28735	-4.7817	5e-05	0.000399469
PDLIM3	chr4:186421814-186456712	3.74912	1.53719	-1.28626	-4.0276	5e-05	0.000399469
BAD	chr11:64037299-64056972	13.51	5.54735	-1.28415	-4.1655	5e-05	0.000399469
PRICKLE1	chr12:42850292-42983572	4.62549	1.90148	-1.28248	-4.82178	5e-05	0.000399469
JAK2	chr9:4985244-5128183	1.14882	0.47298	-1.2803	-3.40347	5e-05	0.000399469
CHCHD5	chr2:113342013-113348430	18.3452	7.56354	-1.27827	-3.10536	5e-05	0.000399469
PQLC1	chr18:77662419-77711653	4.93639	2.03705	-1.27698	-3.39462	5e-05	0.000399469
PALM	chr19:708952-748330	10.9618	4.52365	-1.27693	-4.37682	5e-05	0.000399469
MARCH4	chr2:217122217-217236750	7.75075	3.20206	-1.27533	-4.57349	5e-05	0.000399469
MGMT	chr10:131265453-131565783	27.7192	11.4552	-1.27488	-6.58685	5e-05	0.000399469
HSPBP1	chr19:55773589-55791751	12.6511	5.23653	-1.27258	-4.00952	5e-05	0.000399469
NPIPA8	chr16:16411465-16487829	28.4546	11.7842	-1.27181	-5.83226	5e-05	0.000399469
APRT	chr16:88875876-88878512	135.759	56.2583	-1.27091	-5.42579	5e-05	0.000399469
IL13RA1	chrX:117861558-117928496	1.53396	0.636146	-1.26983	-2.43926	0.0001	0.0007455
GADD45GIP1	chr19:13064969-13068068	86.5471	35.937	-1.26802	-8.59857	5e-05	0.000399469
CACNA1H	chr16:1203240-1275254	3.49905	1.45445	-1.26649	-4.13218	5e-05	0.000399469
TIMM13	chr19:2389783-2427914	64.1423	26.6684	-1.26614	-5.4205	5e-05	0.000399469
REEP2	chr5:137774689-137782658	20.19	8.39497	-1.26605	-5.17096	5e-05	0.000399469
BAIAP2-AS1	chr17:79002932-79008519	1.40806	0.586376	-1.26381	-3.7071	5e-05	0.000399469
DDIT4	chr10:74033676-74035797	88.8238	37.0264	-1.26239	-7.37839	5e-05	0.000399469
DDC	chr7:50526131-50633154	256.2	106.913	-1.26083	-7.11591	5e-05	0.000399469
CPTP	chr1:1260142-1264276	2.8487	1.18922	-1.26029	-4.27954	0.00015	0.00106939
POLR2E	chr19:1065921-1095391	36.7905	15.3586	-1.26029	-5.6183	5e-05	0.000399469
EPHA8	chr1:22890003-22930087	1.09297	0.456309	-1.26017	-1.65807	0.00635	0.0252793
CACTIN-AS1	chr19:3607244-3626813	4.06132	1.69621	-1.25964	-3.38946	0.00165	0.00836552
FAM184B	chr4:17616250-17783135	7.96979	3.32925	-1.25934	-2.91333	5e-05	0.000399469
TFEB	chr6:41651715-41703997	2.5862	1.08151	-1.25779	-2.91809	5e-05	0.000399469
RD3	chr1:211649793-211666259	5.23853	2.19139	-1.25732	-4.44047	5e-05	0.000399469
ZDHHC8	chr22:20119363-20138133	8.3989	3.51471	-1.25679	-6.34815	5e-05	0.000399469
CTU2	chr16:88772890-88851628	12.3098	5.15173	-1.25668	-2.96233	0.00045	0.00277648
MFSD10	chr4:2932089-2936586	23.9205	10.013	-1.25638	-4.351	5e-05	0.000399469
ZIC5	chr13:100615141-100624178	17.0079	7.12894	-1.25444	-5.42086	5e-05	0.000399469
PDLIM7	chr5:176906736-176924606	13.8147	5.79456	-1.25344	-4.28768	5e-05	0.000399469
MBOAT1	chr6:20099915-20212695	2.84352	1.19548	-1.25009	-4.1135	5e-05	0.000399469
FAAP20	chr1:1981908-2144159	16.1126	6.78641	-1.24747	-2.46433	0.0016	0.00815118
NDUFS8	chr11:67798083-67804114	100.695	42.4568	-1.24592	-4.91337	5e-05	0.000399469
PNPLA6	chr19:7599037-7626702	10.185	4.29782	-1.24477	-4.69925	5e-05	0.000399469
BLK	chr8:11351520-11422173	11.9596	5.04902	-1.2441	-4.06721	5e-05	0.000399469
SYT9	chr11:7273180-7533441	7.90872	3.34415	-1.2418	-4.55078	5e-05	0.000399469
CNIH2	chr11:66045671-66051685	21.5234	9.10356	-1.24141	-4.20228	5e-05	0.000399469
WDR90	chr16:699362-717832	9.70202	4.10358	-1.2414	-3.28387	5e-05	0.000399469
TRIM47	chr17:73870244-73874656	4.27531	1.80908	-1.24077	-4.94768	5e-05	0.000399469
MYOZ3	chr5:150040402-150059255	8.23882	3.49033	-1.23908	-4.0768	5e-05	0.000399469
TRMT61A	chr14:103995508-104003410	5.58178	2.36559	-1.23853	-5.35198	5e-05	0.000399469
ZNF205	chr16:3160460-3170518	3.22573	1.36761	-1.23796	-3.18607	5e-05	0.000399469
SIX5	chr19:46268042-46272497	2.276	0.965507	-1.23714	-4.50269	5e-05	0.000399469
ANAPC11	chr17:79845710-79858409	56.6275	24.1244	-1.23101	-2.57275	5e-05	0.000399469
NUAK1	chr12:106457124-106533811	1.40057	0.597448	-1.22912	-3.60957	5e-05	0.000399469
BSG	chr19:566448-583494	304.498	130.319	-1.22439	-6.28304	5e-05	0.000399469
PKD1	chr16:2097989-2185899	9.13649	3.9133	-1.22325	-2.09999	5e-05	0.000399469
ATP2B4	chr1:203595914-203713209	5.93002	2.54188	-1.22214	-5.29124	5e-05	0.000399469
MAP3K11	chr11:65364857-65383139	7.14224	3.06375	-1.22108	-4.08072	5e-05	0.000399469
ORAI1	chr12:122064454-122080993	8.28448	3.55494	-1.22059	-3.2369	5e-05	0.000399469
DDX3Y	chrY:15016018-15032391	3.38308	1.45266	-1.21964	-4.29769	5e-05	0.000399469
FZR1	chr19:3503294-3557582	8.88424	3.81588	-1.21923	-4.24254	5e-05	0.000399469
FBF1	chr17:73905748-73937119	2.82107	1.21275	-1.21796	-4.04363	5e-05	0.000399469
MLST8	chr16:2255177-2264822	33.2618	14.3147	-1.21637	-4.81706	5e-05	0.000399469
LRRC4B	chr19:51020149-51071302	2.10472	0.905834	-1.21631	-4.30445	5e-05	0.000399469
ADAMTS3	chr4:73146683-73434516	33.1621	14.2786	-1.21568	-6.34259	5e-05	0.000399469
POLRMT	chr19:617180-633568	14.2554	6.14078	-1.21502	-4.52775	5e-05	0.000399469
DKK1	chr10:52750910-54079355	223.526	96.3923	-1.21345	-5.16101	5e-05	0.000399469
TCN2	chr22:31003069-31023361	2.60172	1.12341	-1.21158	-3.07146	5e-05	0.000399469
FSCN1	chr7:5632435-5646287	177.889	76.8859	-1.21019	-9.59087	5e-05	0.000399469
PEX16	chr11:45931219-45950816	6.65235	2.88203	-1.20678	-4.73331	5e-05	0.000399469
MOV10	chr1:113216933-113250025	16.3102	7.06658	-1.20669	-4.92518	5e-05	0.000399469
BATF3	chr1:212859758-212873327	1.82003	0.789485	-1.20498	-2.57697	0.00805	0.0305245
IL27RA	chr19:14142551-14164025	3.00959	1.30828	-1.20189	-3.5209	5e-05	0.000399469
NOC4L	chr12:132628971-132637018	15.7331	6.84163	-1.20139	-4.10526	5e-05	0.000399469
B4GALNT3	chr12:569542-672654	3.96246	1.72617	-1.19882	-2.97525	5e-05	0.000399469
MOK	chr14:102690833-102771537	3.09434	1.34897	-1.19777	-2.19829	0.0002	0.00137459
AMH,SF3A2	chr19:2236661-2252072	55.437	24.1989	-1.19591	-6.62803	5e-05	0.000399469
LAMC3	chr9:133884503-133968446	3.16069	1.38002	-1.19555	-4.06499	5e-05	0.000399469
KLHL36	chr16:84682116-84701292	2.39027	1.04493	-1.19376	-4.22757	5e-05	0.000399469
RASEF	chr9:85594499-85678043	5.83179	2.54985	-1.19353	-4.95395	5e-05	0.000399469
SLC6A9	chr1:44457279-44497164	2.20934	0.967998	-1.19054	-2.62742	5e-05	0.000399469
TWF2	chr3:52262625-52273183	16.6342	7.289	-1.19036	-4.2371	5e-05	0.000399469
GLIS2	chr16:4382224-4466962	3.04712	1.33546	-1.19011	-2.10889	0.01255	0.0434957
MRPL4	chr19:10362587-10370736	33.3264	14.6379	-1.18696	-4.4502	5e-05	0.000399469
NCLN	chr19:3185874-3209574	18.9043	8.31287	-1.18529	-4.72862	5e-05	0.000399469
FBXO38	chr5:147763497-147822399	30.8447	13.5714	-1.18445	-5.77642	5e-05	0.000399469
BHLHE41	chr12:26272958-26278003	1.36556	0.600893	-1.18432	-3.29253	5e-05	0.000399469
ZDHHC14	chr6:157802556-158098866	8.52475	3.75119	-1.18431	-3.77738	5e-05	0.000399469
APLN	chrX:128779235-128788933	1.12808	0.496715	-1.18338	-3.06255	0.0001	0.0007455
UBXN11	chr1:26608772-26647014	11.0562	4.87451	-1.18153	-4.83541	5e-05	0.000399469
SDSL	chr12:113860194-113876081	1.46499	0.645947	-1.18141	-1.80891	0.00455	0.0193184
RFNG	chr17:80005723-80009650	8.60361	3.79615	-1.18041	-3.74101	5e-05	0.000399469
ZFYVE28	chr4:2271323-2420370	0.854449	0.37716	-1.17982	-1.68988	0.0019	0.00940933
NDUFA11	chr19:5891286-5904024	100.637	44.4464	-1.17902	-4.53753	5e-05	0.000399469
EXOSC5	chr19:41892275-41903256	37.9074	16.8059	-1.17351	-6.38576	5e-05	0.000399469
NTHL1	chr16:2089669-2097867	36.3015	16.0944	-1.17347	-4.68288	5e-05	0.000399469
ZNF517	chr8:146024260-146034529	1.52402	0.676291	-1.17217	-3.23275	0.00065	0.00380777
RPL36	chr19:5690271-5720463	1298.29	576.463	-1.17131	-9.42979	5e-05	0.000399469
AKAP2,PALM2,PALM2-AKAP2	chr9:112403067-112934795	6.22343	2.76729	-1.16924	-5.06626	5e-05	0.000399469
MDK	chr11:46402333-46405387	173.189	77.0676	-1.16815	-5.08586	5e-05	0.000399469
ID3	chr1:23884420-23886285	99.6353	44.3395	-1.16807	-7.6969	5e-05	0.000399469
SPSB3	chr16:1823228-1832581	11.1296	4.95337	-1.16792	-2.86621	5e-05	0.000399469
IMPDH1	chr7:128026605-128050041	57.2011	25.4717	-1.16715	-5.53764	5e-05	0.000399469
ATP13A2	chr1:17312452-17338467	9.23027	4.1105	-1.16706	-4.27645	5e-05	0.000399469
ALKBH7	chr19:6372443-6375286	8.31425	3.70438	-1.16636	-2.72407	5e-05	0.000399469
C9orf89	chr9:95858449-95875565	12.2612	5.46547	-1.16569	-2.63988	5e-05	0.000399469
KIFC3	chr16:57791946-57836439	2.91807	1.30204	-1.16424	-3.23464	5e-05	0.000399469
BRAT1	chr7:2577312-2595392	10.0823	4.50462	-1.16234	-4.32076	5e-05	0.000399469
BCL2L12	chr19:50162605-50177173	5.63779	2.52043	-1.16146	-2.48035	5e-05	0.000399469
QTRT1	chr19:10812111-10824848	48.612	21.7494	-1.16034	-4.74854	5e-05	0.000399469
ECI1	chr16:2289292-2301602	34.1114	15.2781	-1.15879	-3.68338	5e-05	0.000399469
RCN3	chr19:50030874-50046890	5.39616	2.41736	-1.1585	-4.43453	5e-05	0.000399469
COPE	chr19:19010322-19030199	76.0136	34.0951	-1.15669	-5.03863	5e-05	0.000399469
ARSA	chr22:51061181-51066601	2.46441	1.10636	-1.15541	-3.36603	5e-05	0.000399469
ZMAT4	chr8:40388105-40755343	2.49163	1.11861	-1.15537	-3.24111	5e-05	0.000399469
KIAA1671	chr22:25423940-25593415	1.9412	0.871653	-1.15512	-4.35589	5e-05	0.000399469
WWC3	chrX:9982722-10112556	6.17617	2.77455	-1.15446	-4.41486	5e-05	0.000399469
PTGIR	chr19:47123724-47128354	1.17027	0.525995	-1.15373	-1.77619	0.0046	0.019493
NEFH	chr22:29876180-29887277	43.6925	19.6455	-1.15319	-4.74848	5e-05	0.000399469
MGLL	chr3:127407904-127542093	2.28529	1.02836	-1.15203	-3.4481	5e-05	0.000399469
TMEM175	chr4:843064-952476	9.53949	4.29333	-1.15182	-2.38284	0.0001	0.0007455
SPATC1L	chr21:47581061-47604373	3.2757	1.47458	-1.1515	-2.04059	0.00075	0.00430451
SBNO2	chr19:1107632-1174282	5.77175	2.60332	-1.14865	-3.88431	5e-05	0.000399469
LOC101927267	chr12:49677714-49725564	5.82618	2.62907	-1.148	-2.30264	0.00155	0.00794127
CLEC4F	chr2:71035775-71047732	0.63345	0.285861	-1.14792	-1.96592	0.00665	0.0262256
FAM89B,SSSCA1	chr11:65337929-65341669	46.4882	20.9904	-1.14714	-4.58961	5e-05	0.000399469
PARD6A	chr16:67694850-67700628	5.16847	2.33527	-1.14615	-2.69086	0.003	0.0137119
FAM111A	chr11:58910317-58922511	3.36307	1.52022	-1.14549	-4.04703	5e-05	0.000399469
B3GAT3	chr11:62382767-62389647	40.6391	18.3784	-1.14486	-5.34752	5e-05	0.000399469
PSMB10	chr16:67967436-67970780	11.9333	5.39669	-1.14484	-2.78994	5e-05	0.000399469
SORBS3	chr8:22409250-22433011	15.8958	7.20221	-1.14214	-4.32633	5e-05	0.000399469
C12orf57	chr12:7052600-7055166	128.19	58.1304	-1.14092	-4.61412	5e-05	0.000399469
LRWD1	chr7:102105389-102312176	7.67321	3.4802	-1.14066	-1.93249	0.00725	0.028066
CROCC	chr1:17248444-17299474	5.64416	2.56074	-1.1402	-3.32119	5e-05	0.000399469
ZGLP1	chr19:10415478-10420233	0.791448	0.359509	-1.13847	-2.03514	0.00975	0.0355569
NDUFA3	chr19:54606111-54635150	60.1011	27.3163	-1.13763	-4.1187	0.0027	0.0125763
SLC52A2	chr8:145582216-145584948	15.3107	6.95928	-1.13753	-3.83182	5e-05	0.000399469
LINC01515	chr10:67330284-67526300	8.74644	3.98303	-1.13483	-2.37998	0.00025	0.00166869
LINC00116	chr2:110969104-110980517	3.76154	1.71472	-1.13335	-3.11675	5e-05	0.000399469
MIR6859-1,WASH3P	chr15:102501015-102519296	3.87531	1.7678	-1.13236	-1.23807	0.0121	0.0422569
RNF208	chr9:140114698-140115775	2.90636	1.32627	-1.13183	-3.22982	0.0019	0.00940933
E4F1	chr16:2273488-2285897	7.36535	3.36282	-1.13108	-3.88135	5e-05	0.000399469
TRIM7	chr5:180619571-180632293	0.780255	0.356425	-1.13035	-1.33494	0.00655	0.0259079
LOC101927437	chr13:100258917-100609419	2.77513	1.26793	-1.13008	-2.04064	0.0035	0.0155689
WDR13	chrX:48448457-48464521	17.3875	7.94546	-1.12985	-4.34385	5e-05	0.000399469
ARHGAP18	chr6:129898109-130031370	2.36778	1.08316	-1.12829	-3.21244	5e-05	0.000399469
CPSF1	chr8:145597703-145634756	30.5255	13.9796	-1.12669	-4.71906	5e-05	0.000399469
BCAR1	chr16:75262797-75301951	6.81581	3.12232	-1.12627	-3.52627	5e-05	0.000399469
APC2	chr19:1446302-1479228	6.5879	3.02238	-1.12414	-3.6646	5e-05	0.000399469
SLC22A17	chr14:23815221-23822121	12.0141	5.5169	-1.1228	-3.66539	5e-05	0.000399469
CTSD	chr11:1773981-1785222	49.6054	22.7848	-1.12242	-6.80655	5e-05	0.000399469
PROCR	chr20:33759653-33765165	3.31436	1.52239	-1.12239	-2.67313	0.00015	0.00106939
LRRC45	chr17:79981177-79989066	8.09582	3.71929	-1.12215	-3.28602	5e-05	0.000399469
MAP3K10	chr19:40697650-40721482	2.48057	1.1396	-1.12215	-2.34222	5e-05	0.000399469
CCDC78	chr16:771141-791038	5.35084	2.45893	-1.12174	-2.46773	0.002	0.0098166
LAMTOR4	chr7:99746529-99751833	92.2802	42.4472	-1.12035	-4.63134	5e-05	0.000399469
MED25	chr19:50321535-50370822	8.76524	4.03271	-1.12004	-1.93882	0.0099	0.0359876
ST6GALNAC4	chr9:130670140-130679305	6.27605	2.88951	-1.11903	-2.90053	5e-05	0.000399469
CHPF	chr2:220403543-220415317	4.50923	2.07651	-1.11872	-2.93323	0.00245	0.0116169
HES1	chr3:193853930-193856401	6.47373	2.9868	-1.116	-4.19177	5e-05	0.000399469
SIRT6	chr19:4173912-4182596	6.92374	3.19515	-1.11567	-3.01575	5e-05	0.000399469
GPX1	chr3:49394608-49395791	43.3787	20.02	-1.11555	-4.02647	5e-05	0.000399469
C9orf142	chr9:139886869-139888469	21.6574	10.0009	-1.11473	-3.34884	5e-05	0.000399469
FURIN	chr15:91411821-91426689	5.12538	2.37608	-1.10908	-3.94967	5e-05	0.000399469
TXLNGY	chrY:21729243-21771691	4.44781	2.06211	-1.10897	-2.41934	0.00025	0.00166869
DHRS11	chr17:34948225-34957233	3.9959	1.85328	-1.10844	-3.07318	5e-05	0.000399469
POR	chr7:75544419-75677321	14.7252	6.83501	-1.10727	-3.37469	5e-05	0.000399469
CLCN7	chr16:1494933-1525085	18.7345	8.69683	-1.10713	-4.54989	5e-05	0.000399469
H19,MIR675	chr11:2012325-2022696	936.166	434.845	-1.10626	-4.92357	5e-05	0.000399469
TRPM8	chr2:234826042-234928166	1.44695	0.672701	-1.10498	-2.81902	5e-05	0.000399469
SPPL2B	chr19:2328628-2355100	11.9551	5.56517	-1.10313	-4.30156	5e-05	0.000399469
MMP17	chr12:132312940-132336316	4.34384	2.02384	-1.10188	-2.85278	5e-05	0.000399469
CDC42EP4	chr17:71277643-71308143	14.1248	6.58898	-1.1001	-4.48103	5e-05	0.000399469
NPR1	chr1:153650985-153666710	10.2478	4.78127	-1.09984	-4.59974	5e-05	0.000399469
EXD3	chr9:140201345-140317714	2.5448	1.1875	-1.09962	-2.72727	0.00015	0.00106939
ROBO3	chr11:124735304-124751370	6.93657	3.23971	-1.09836	-3.62047	5e-05	0.000399469
PTPRU	chr1:29563027-29653325	9.45653	4.41701	-1.09824	-4.48166	5e-05	0.000399469
L3MBTL3	chr6:130339727-130462594	8.02278	3.74831	-1.09786	-4.64744	5e-05	0.000399469
PLTP	chr20:44486219-44541003	11.6914	5.46477	-1.09722	-1.73088	0.0051	0.0211973
SYN3	chr22:32902441-33454377	3.29954	1.54378	-1.0958	-1.55668	0.0111	0.0394169
ABTB1	chr3:127391780-127399859	2.70297	1.26733	-1.09275	-2.53084	5e-05	0.000399469
FUOM	chr10:135168489-135171529	16.049	7.52735	-1.09227	-4.19803	0.0001	0.0007455
WDR18	chr19:984025-994569	23.7514	11.1505	-1.09091	-4.00861	5e-05	0.000399469
CAPN10,GPR35	chr2:241526132-241570676	7.8624	3.69556	-1.08918	-4.66214	5e-05	0.000399469
SPATA20	chr17:48624449-48633219	10.3179	4.85195	-1.08851	-4.13337	5e-05	0.000399469
DPY19L2	chr12:63952692-64062354	8.99399	4.23368	-1.08705	-3.70211	5e-05	0.000399469
ARHGEF4	chr2:131674223-131804826	8.51316	4.00887	-1.0865	-3.51559	5e-05	0.000399469
SH3GL1	chr19:4360363-4400565	38.2063	18.0131	-1.08477	-4.23281	5e-05	0.000399469
NDOR1	chr9:140100118-140113817	6.07968	2.86667	-1.08462	-3.99213	5e-05	0.000399469
RNF175	chr4:154631311-154681387	2.25208	1.06214	-1.08429	-1.94847	0.00255	0.0119986
DDAH2	chr6:31694813-31698042	37.5283	17.7154	-1.08297	-4.32349	5e-05	0.000399469
GJA1	chr6:121756722-121770890	16.9718	8.01831	-1.08177	-4.80642	5e-05	0.000399469
EFCAB1	chr8:49627473-49647870	0.693922	0.327907	-1.08149	-1.61352	0.00995	0.0361338
DTX2	chr7:76090971-76135312	2.24216	1.05974	-1.08119	-2.53242	0.00015	0.00106939
ITGA9	chr3:37493812-37903271	3.78362	1.78829	-1.08118	-3.62596	5e-05	0.000399469
SLC38A10	chr17:79217684-79269139	11.7563	5.55675	-1.08112	-4.23723	5e-05	0.000399469
FAM53A	chr4:1618317-1686040	2.11578	1.00029	-1.08077	-2.55211	0.0001	0.0007455
PCNXL3	chr11:65383779-65404910	10.9058	5.16642	-1.07785	-4.12792	5e-05	0.000399469
SBF1	chr22:50769186-50913500	11.2594	5.33404	-1.07782	-3.61387	5e-05	0.000399469
ENKD1	chr16:67694850-67700628	7.62838	3.61584	-1.07705	-2.62629	5e-05	0.000399469
PTPRK	chr6:128289767-128841819	11.7552	5.58593	-1.07343	-5.03126	5e-05	0.000399469
STC1	chr8:23699346-23712320	1.58218	0.751916	-1.07327	-3.02325	5e-05	0.000399469
UQCC3	chr11:62430288-62441162	5.70148	2.71053	-1.07276	-1.67654	0.0099	0.0359876
MFI2	chr3:196715962-196756687	10.748	5.11261	-1.07194	-3.0767	5e-05	0.000399469
TOR2A	chr9:130478357-130497628	7.04344	3.35234	-1.07111	-2.89713	5e-05	0.000399469
KCNJ12,KCNJ18	chr17:21279698-21323179	0.985791	0.469264	-1.07088	-2.37689	0.0001	0.0007455
RAB36	chr22:23487512-23506930	3.79183	1.80525	-1.0707	-3.5898	5e-05	0.000399469
CDK18	chr1:205473683-205502037	7.09498	3.3807	-1.06948	-3.74265	5e-05	0.000399469
CCDC74A	chr2:132202795-132366974	22.7075	10.8224	-1.06915	-2.20306	0.00075	0.00430451
SSC5D	chr19:55999869-56030466	1.09178	0.52123	-1.06669	-2.14668	0.0023	0.0110371
CNGB1	chr16:57915033-58005020	7.53449	3.60161	-1.06487	-4.47793	5e-05	0.000399469
CACFD1	chr9:136325086-136335909	2.18977	1.04747	-1.06387	-2.5785	5e-05	0.000399469
IGFBP2	chr2:217498126-217529158	211.532	101.248	-1.06298	-8.24906	5e-05	0.000399469
PDLIM4	chr5:131593350-131612058	13.2332	6.33539	-1.06266	-3.91657	5e-05	0.000399469
FLNC	chr7:128470482-128499328	3.48299	1.66763	-1.06253	-4.29113	5e-05	0.000399469
KIAA1875	chr8:145162628-145173218	1.18109	0.566345	-1.06037	-2.98235	5e-05	0.000399469
OBSL1	chr2:220415449-220436268	16.0025	7.68117	-1.0589	-4.01536	5e-05	0.000399469
PPDPF	chr20:62152132-62153524	43.2626	20.7833	-1.05769	-7.1996	5e-05	0.000399469
CCDC74B	chr2:130887195-130902707	18.4593	8.87289	-1.05687	-3.85416	5e-05	0.000399469
GLYCTK	chr3:52321835-52329272	1.18963	0.571977	-1.05648	-2.4194	0.0003	0.00195333
CTSH	chr15:79214091-79237420	2.24836	1.08114	-1.05632	-2.64446	0.00145	0.00751997
TSPAN15	chr10:71211225-71267423	8.95668	4.30794	-1.05596	-3.51971	5e-05	0.000399469
CCDC106	chr19:56158953-56164526	2.93098	1.40993	-1.05576	-2.19786	0.00015	0.00106939
KCNAB1	chr3:155838336-156256927	6.87628	3.30891	-1.05527	-3.51214	5e-05	0.000399469
RNF126	chr19:647166-663233	15.5256	7.47898	-1.05373	-3.40433	5e-05	0.000399469
C11orf96	chr11:43964105-43965433	50.1914	24.1839	-1.05339	-9.11809	5e-05	0.000399469
LINC00900	chr11:115626050-115630918	0.68731	0.33129	-1.05287	-1.91887	0.0064	0.0254372
GAA	chr17:78075354-78093679	7.53573	3.63366	-1.05232	-3.78786	5e-05	0.000399469
ZP3	chr7:76018645-76072060	14.1109	6.80624	-1.05188	-3.86467	5e-05	0.000399469
RAB3IL1	chr11:61664755-61687741	8.74265	4.21735	-1.05173	-3.77258	5e-05	0.000399469
HEXIM2	chr17:43237094-43247855	3.58177	1.72845	-1.05119	-2.36891	0.00015	0.00106939
CEP83-AS1	chr12:94853778-94856344	0.698276	0.337133	-1.05048	-1.98788	0.00815	0.0308217
DAGLA	chr11:61447904-61514474	3.25703	1.57551	-1.04774	-2.4464	5e-05	0.000399469
RAB40C	chr16:639356-679309	5.31274	2.57161	-1.04678	-3.09439	5e-05	0.000399469
SH3GLB2	chr9:131707808-131790632	21.1833	10.2548	-1.04663	-1.62819	0.00925	0.0340683
FAM57B	chr16:30034654-30064308	30.1219	14.5901	-1.04582	-6.0937	5e-05	0.000399469
ALG12	chr22:50293149-50312106	9.40841	4.55776	-1.04563	-3.42699	5e-05	0.000399469
LMNA	chr1:156052336-156109880	47.091	22.818	-1.04528	-4.7156	5e-05	0.000399469
PACSIN3	chr11:47198763-47208552	12.9624	6.28739	-1.0438	-3.86695	5e-05	0.000399469
LINC01535	chr19:37742786-37756739	2.52735	1.22773	-1.04163	-2.18715	0.0009	0.00501969
MTUS2	chr13:29598747-30080084	1.97769	0.96077	-1.04155	-3.14858	5e-05	0.000399469
WASH2P	chr2:114341229-114361294	2.41791	1.17644	-1.03933	-2.93014	5e-05	0.000399469
ISOC2	chr19:55964345-55973049	17.5973	8.57637	-1.03691	-3.31377	5e-05	0.000399469
RABAC1	chr19:42460832-42463528	24.1395	11.7685	-1.03646	-3.11843	5e-05	0.000399469
LAMP5	chr20:9480355-9511172	55.5817	27.1006	-1.03628	-4.67076	5e-05	0.000399469
CCDC28B	chr1:32665986-32670991	9.85563	4.80727	-1.03573	-3.28485	5e-05	0.000399469
SCAF1	chr19:50145381-50162057	5.44105	2.65476	-1.0353	-3.4359	5e-05	0.000399469
ITFG3	chr16:284544-325943	29.2398	14.274	-1.03454	-5.66135	5e-05	0.000399469
PGLS	chr19:17622431-17632097	35.2608	17.2182	-1.03413	-6.1166	5e-05	0.000399469
DGCR6	chr22:18893735-18899770	3.60275	1.75985	-1.03365	-2.49405	0.0004	0.00250855
USP9Y	chrY:14813159-14972768	0.683349	0.333954	-1.03297	-3.2109	5e-05	0.000399469
LAT,SPNS1	chr16:28986095-29002104	30.8233	15.0662	-1.03271	-5.71036	5e-05	0.000399469
UBALD1	chr16:4658883-4664927	5.1593	2.52193	-1.03265	-2.63935	5e-05	0.000399469
CEP131	chr17:79163392-79196751	5.46602	2.67197	-1.03258	-3.52243	5e-05	0.000399469
TMEM107	chr17:8075789-8079714	3.91076	1.91383	-1.03099	-2.82412	5e-05	0.000399469
MICAL2	chr11:12132122-12285337	3.60476	1.76475	-1.03044	-3.7951	5e-05	0.000399469
KIFC2	chr8:145691719-145701718	2.72539	1.33569	-1.02888	-3.37458	0.00025	0.00166869
CACTIN	chr19:3607244-3626813	5.71083	2.80102	-1.02775	-4.04673	5e-05	0.000399469
ZDHHC1	chr16:67428321-67450339	1.7964	0.881532	-1.02702	-1.94932	0.0073	0.0282152
REXO1	chr19:1815244-1848452	7.38355	3.62531	-1.02621	-2.49984	0.0001	0.0007455
ABCA2	chr9:139901685-139931234	7.38634	3.62818	-1.02562	-5.58808	5e-05	0.000399469
KIF26A	chr14:104605059-104647235	11.5045	5.65953	-1.02345	-4.02674	5e-05	0.000399469
CHCHD10	chr22:24105207-24110159	76.0278	37.4152	-1.0229	-3.44924	5e-05	0.000399469
CYSTM1	chr5:139554652-139623374	15.3483	7.55398	-1.02277	-4.42556	5e-05	0.000399469
GIT1	chr17:27900486-27916610	19.2362	9.47279	-1.02196	-4.43027	5e-05	0.000399469
EFHD2	chr1:15736390-15756839	12.3236	6.07011	-1.02163	-3.80231	5e-05	0.000399469
PSMB8	chr6:32808493-32821748	5.83569	2.87561	-1.02104	-2.93891	0.0003	0.00195333
MVD	chr16:88718347-88729557	20.6486	10.1776	-1.02065	-2.96025	5e-05	0.000399469
CLUH	chr17:2592679-2615066	14.1953	7.01028	-1.01786	-4.28529	5e-05	0.000399469
ARSJ	chr4:114821439-114900878	1.61468	0.79741	-1.01785	-3.00876	5e-05	0.000399469
NELFA	chr4:1984440-2010962	16.8557	8.33295	-1.01633	-3.48143	5e-05	0.000399469
ACVRL1	chr12:52301201-52317145	0.875327	0.432944	-1.01564	-2.20141	0.0007	0.00405883
CD151	chr11:832951-838835	45.2683	22.3948	-1.01534	-4.38598	5e-05	0.000399469
ARHGEF1	chr19:42387266-42411604	8.80283	4.35614	-1.01492	-3.89725	5e-05	0.000399469
PGAM2	chr7:44102325-44105186	2.53619	1.25552	-1.01438	-2.39254	0.00795	0.0302059
TRMT1	chr19:13215522-13251966	39.9737	19.8037	-1.01328	-4.32501	5e-05	0.000399469
JMJD8	chr16:730110-734439	18.9561	9.39177	-1.01319	-2.76319	5e-05	0.000399469
EPN1	chr19:56186560-56207243	16.5859	8.22328	-1.01217	-3.88101	5e-05	0.000399469
SYNPO	chr5:149980641-150038792	3.87011	1.91947	-1.01167	-3.69132	5e-05	0.000399469
PKMYT1	chr16:3019245-3030540	32.8175	16.2847	-1.01095	-3.18753	5e-05	0.000399469
SERPINB9	chr6:2884221-2903546	0.986294	0.489729	-1.01003	-2.42548	0.00045	0.00277648
PDE4D	chr5:58264865-59843484	1.6072	0.798079	-1.00994	-3.04704	5e-05	0.000399469
SSSCA1-AS1	chr11:65333582-65337884	2.06738	1.02747	-1.0087	-2.47247	0.00025	0.00166869
OGFR	chr20:61431978-61445352	6.75817	3.35907	-1.00857	-3.4394	5e-05	0.000399469
TGFBI	chr5:135364583-135399588	3.44316	1.71189	-1.00814	-3.08375	5e-05	0.000399469
MGAT5B	chr17:74864797-74950303	12.5055	6.22055	-1.00745	-3.98722	5e-05	0.000399469
IRF2BPL	chr14:77490885-77495042	16.5646	8.2408	-1.00724	-6.24882	5e-05	0.000399469
SSTR1	chr14:38677203-38682268	2.06362	1.02694	-1.00683	-3.69963	5e-05	0.000399469
DECR2	chr16:451857-462487	10.2101	5.08178	-1.00659	-2.97166	5e-05	0.000399469
FAM78B	chr1:166026663-166135958	7.70264	3.83431	-1.00639	-3.8193	5e-05	0.000399469
NOSIP	chr19:50058724-50083829	13.0245	6.48633	-1.00576	-3.15262	5e-05	0.000399469
SHARPIN	chr8:145153423-145159140	13.1724	6.55995	-1.00576	-3.5735	5e-05	0.000399469
NECAB3	chr20:32244584-32262264	8.33292	4.15066	-1.00548	-3.93793	5e-05	0.000399469
DNAJC4,NUDT22	chr11:63993729-64001753	18.3207	9.12827	-1.00506	-3.82938	5e-05	0.000399469
STK11IP	chr2:220462483-220481173	9.10679	4.53816	-1.00483	-3.33335	5e-05	0.000399469
SIGIRR	chr11:405715-417397	1.21312	0.604858	-1.00405	-1.43674	0.0122	0.0425239
NDUFA13	chr19:19627018-19639013	256.424	128.123	-1.001	-7.13571	5e-05	0.000399469
BAIAP2	chr17:79008946-79156964	2.7639	1.38498	-0.996839	-3.44735	0.00015	0.00106939
MAPK11	chr22:50702141-50708822	10.1837	5.10496	-0.996297	-3.66336	5e-05	0.000399469
MXD4	chr4:2249159-2263739	11.2162	5.62606	-0.995381	-2.8704	5e-05	0.000399469
TICAM1	chr19:4815935-4831754	2.24911	1.12858	-0.994839	-3.21795	0.00015	0.00106939
MIR7-2	chr15:89155055-89161404	2.92764	1.47111	-0.992828	-1.41089	0.005	0.0208649
LMO3	chr12:16701122-16761592	1.81323	0.911176	-0.992762	-2.68757	5e-05	0.000399469
AURKAIP1	chr1:1309109-1310818	89.5971	45.0251	-0.992721	-3.97026	5e-05	0.000399469
XAB2	chr19:7684410-7694439	26.287	13.2186	-0.991783	-5.54463	5e-05	0.000399469
NPR3	chr5:32710742-32791830	0.633545	0.318861	-0.99052	-2.48951	0.0003	0.00195333
ZNF598	chr16:2047652-2059822	16.0516	8.08482	-0.989433	-3.85598	5e-05	0.000399469
ZNF154	chr19:58207642-58220579	1.13636	0.573686	-0.986081	-2.79262	0.0001	0.0007455
ERF	chr19:42751712-42759316	12.5751	6.35045	-0.985638	-3.5114	5e-05	0.000399469
PWWP2B	chr10:134210701-134231358	4.48775	2.26639	-0.985596	-2.6597	5e-05	0.000399469
RND2	chr17:41177257-41184058	2.038	1.02923	-0.985595	-3.05303	5e-05	0.000399469
NQO1	chr16:69743303-69760571	74.4569	37.6067	-0.985417	-5.12238	5e-05	0.000399469
MPND	chr19:4343523-4360083	6.71543	3.39345	-0.984729	-2.98667	5e-05	0.000399469
IRF3	chr19:50162605-50177173	5.70579	2.88343	-0.984643	-2.14003	0.00035	0.00223606
TMEM160	chr19:47549166-47551882	5.08905	2.57289	-0.984008	-3.68796	0.0131	0.0450273
PDIA5	chr3:122785855-122880953	20.1348	10.1819	-0.983688	-4.16102	5e-05	0.000399469
RHBDF2	chr17:74466974-74497509	2.62723	1.32917	-0.983018	-2.73502	5e-05	0.000399469
NACC1	chr19:13215522-13251966	16.6706	8.44084	-0.981851	-3.00347	5e-05	0.000399469
MAP1A	chr15:43663256-43910998	8.30133	4.20342	-0.981778	-2.24979	0.0025	0.0118092
ITM2A	chrX:78615880-78623049	40.6846	20.6039	-0.98157	-4.45711	5e-05	0.000399469
SLC4A2	chr7:150755298-150777970	68.085	34.5129	-0.980203	-5.73717	5e-05	0.000399469
PRR12	chr19:50094911-50129696	2.32932	1.18108	-0.979803	-4.44439	5e-05	0.000399469
MC1R,TCF25,TUBB3	chr16:89939989-90002505	294.927	149.677	-0.978509	-5.07181	5e-05	0.000399469
GRIK5	chr19:42502467-42574314	12.1923	6.18786	-0.978461	-3.35875	5e-05	0.000399469
ARHGDIA	chr17:79825594-79829282	147.451	74.8893	-0.977404	-4.8469	5e-05	0.000399469
MPST	chr22:37406825-37425863	55.5172	28.2319	-0.975609	-3.57033	5e-05	0.000399469
TMEM187	chrX:153237990-153248646	2.2708	1.15528	-0.974954	-1.76364	0.00225	0.0108304
TNFSF12,TNFSF12-TNFSF13,TNFSF13	chr17:7452374-7464925	2.13589	1.08728	-0.974115	-2.04793	0.00065	0.00380777
SLC29A2	chr11:66125336-66139947	36.5487	18.6091	-0.973813	-4.01607	5e-05	0.000399469
LRCH4,ZASP	chr7:100171596-100205798	8.44085	4.30685	-0.970756	-2.16381	0.0077	0.029471
SLC39A13	chr11:47430045-47438373	11.6583	5.94867	-0.970719	-3.50462	5e-05	0.000399469
GLCE	chr15:69116302-69564544	14.8994	7.61277	-0.968763	-4.49104	5e-05	0.000399469
RPS4Y1	chrY:2709622-2734997	56.3063	28.7772	-0.968368	-4.90449	5e-05	0.000399469
LAG3	chr12:6881669-6887621	1.36499	0.698037	-0.967514	-1.81137	0.0023	0.0110371
ADRM1	chr20:60877951-60883918	47.6509	24.3891	-0.966267	-4.01307	5e-05	0.000399469
DGKZ	chr11:46354454-46402104	15.8068	8.09179	-0.966014	-3.97413	5e-05	0.000399469
THAP7	chr22:21336557-21368576	17.0573	8.73202	-0.966	-2.67755	0.0018	0.00899524
FAM131A	chr3:184053716-184079439	10.8037	5.53356	-0.965241	-3.88997	5e-05	0.000399469
SREBF1	chr17:17584786-17740325	11.5324	5.90701	-0.965196	-2.61048	5e-05	0.000399469
TIFA	chr4:113195744-113207059	3.5838	1.83601	-0.964911	-3.19605	5e-05	0.000399469
LIMD2	chr17:61699800-61777519	16.8278	8.62239	-0.964687	-3.04742	5e-05	0.000399469
PDLIM2	chr8:22436253-22455538	3.03428	1.55515	-0.964306	-1.98718	0.0008	0.00454588
C16orf59	chr16:2510114-2515047	10.5753	5.42691	-0.962491	-3.23723	5e-05	0.000399469
DRAP1	chr11:65686727-65689048	58.4466	30.0048	-0.961923	-5.66	5e-05	0.000399469
ZC3H3	chr8:144519824-144623620	4.54569	2.33426	-0.961532	-2.73606	5e-05	0.000399469
ADORA2A,SPECC1L	chr22:24666784-24890783	39.0826	20.0712	-0.961398	-4.73208	5e-05	0.000399469
CMAHP	chr6:25081292-25167563	33.2487	17.0769	-0.961252	-4.64669	5e-05	0.000399469
ABCB8,ASIC3	chr7:150725508-150750379	12.6685	6.51379	-0.95968	-2.8071	5e-05	0.000399469
NAB2	chr12:57482676-57505196	25.7033	13.2229	-0.958919	-5.00431	5e-05	0.000399469
ATP13A1	chr19:19756004-19774503	16.6362	8.55991	-0.958655	-4.01567	5e-05	0.000399469
GRN	chr17:42422453-42430477	19.3587	9.96391	-0.958198	-3.90314	5e-05	0.000399469
FOXP4	chr6:41491632-41570122	2.44055	1.25678	-0.957471	-3.04581	5e-05	0.000399469
ASIC1	chr12:50451419-50477405	8.01909	4.1313	-0.956841	-3.8705	5e-05	0.000399469
ABCA3	chr16:2325698-2390747	32.9346	16.9848	-0.955364	-4.75082	5e-05	0.000399469
SDF4	chr1:1152287-1167447	43.2787	22.3292	-0.954724	-4.17938	5e-05	0.000399469
PTPRVP	chr1:202137177-202158581	5.34962	2.76038	-0.954572	-3.42201	5e-05	0.000399469
SH3GL3	chr15:84115979-84287493	3.93397	2.03044	-0.954197	-2.75982	5e-05	0.000399469
C20orf27	chr20:3733935-3749035	60.6071	31.2915	-0.953716	-3.9672	5e-05	0.000399469
GSTP1	chr11:67351065-67359379	744.393	384.532	-0.952962	-4.97739	5e-05	0.000399469
HAND1	chr5:153854529-153857893	42.2109	21.8051	-0.952952	-3.7678	5e-05	0.000399469
GHDC	chr17:40340840-40346550	6.22402	3.2161	-0.952532	-3.30199	5e-05	0.000399469
KIAA1324	chr1:109656584-109749403	2.39149	1.23624	-0.951951	-3.50763	5e-05	0.000399469
STAC2	chr17:37366788-37382040	2.41643	1.24948	-0.951549	-2.85134	5e-05	0.000399469
HPDL	chr1:45792544-45794346	36.9207	19.0962	-0.95114	-5.51661	5e-05	0.000399469
ADA	chr20:43248097-43280376	6.6481	3.43882	-0.951027	-2.82758	5e-05	0.000399469
CYB5D2	chr17:4046461-4060995	6.29309	3.25563	-0.950831	-2.75449	0.00015	0.00106939
MAPK8IP3	chr16:1756220-1821710	10.792	5.58604	-0.950059	-4.75255	5e-05	0.000399469
GNB2	chr7:100271362-100276792	102.68	53.166	-0.949587	-6.22842	5e-05	0.000399469
TM7SF2,VPS51	chr11:64863586-64883869	27.4934	14.236	-0.949544	-3.93683	5e-05	0.000399469
VIP	chr6:153071931-153080902	22.821	11.8177	-0.94942	-4.10688	5e-05	0.000399469
ACD	chr16:67679029-67694718	14.2572	7.38544	-0.948936	-2.91345	5e-05	0.000399469
CCDC109B	chr4:110481354-110651242	20.5476	10.6448	-0.948818	-2.58611	0.0009	0.00501969
TSR3	chr16:1383605-1401873	26.9204	13.9534	-0.948084	-3.36354	5e-05	0.000399469
SAC3D1	chr11:64808375-64826009	12.9416	6.71206	-0.947193	-5.56201	5e-05	0.000399469
LRP10,REM2	chr14:23340959-23356889	5.50694	2.85657	-0.946967	-3.0559	5e-05	0.000399469
CDPF1	chr22:46546498-46646193	5.04146	2.61567	-0.946662	-1.66693	0.0131	0.0450273
PKN1	chr19:14544165-14582679	31.3634	16.3118	-0.943168	-4.22053	5e-05	0.000399469
AKAP7	chr6:131456825-131604675	2.79742	1.45586	-0.942226	-2.68694	0.0001	0.0007455
HES6	chr2:239146907-239148765	12.3657	6.43626	-0.942046	-2.87298	5e-05	0.000399469
SPATA6	chr1:48760964-48937880	2.27308	1.18312	-0.942044	-3.25569	5e-05	0.000399469
PTP4A3	chr8:142402147-142442554	8.52344	4.43732	-0.941747	-3.23639	5e-05	0.000399469
LONP1	chr19:5690271-5720463	46.5566	24.2389	-0.941663	-2.73529	5e-05	0.000399469
ZFPL1	chr11:64851693-64856581	9.89504	5.15304	-0.941281	-2.87538	5e-05	0.000399469
GPR162	chr12:6930962-6936633	4.55036	2.36987	-0.941175	-2.74394	5e-05	0.000399469
S100A4	chr1:153516093-153524245	24.0042	12.507	-0.940552	-3.43538	5e-05	0.000399469
SORBS2	chr4:186506558-186877870	10.5123	5.47858	-0.940201	-3.60881	5e-05	0.000399469
GPC1	chr2:241375114-241407495	4.52228	2.35696	-0.940122	-4.14928	5e-05	0.000399469
LOC102467147	chr5:55749465-55777596	1.06406	0.554888	-0.939303	-1.38387	0.0129	0.0444584
SLC47A1	chr17:19437166-19482346	1.54469	0.805923	-0.938607	-2.15149	0.0012	0.00641084
CELF3	chr1:151672167-151689296	9.58388	5.00147	-0.938258	-3.99341	5e-05	0.000399469
PLEKHG5,TNFRSF25	chr1:6521213-6580121	1.60338	0.837185	-0.937499	-1.36937	0.001	0.00549297
LINC00115	chr1:761585-762902	2.01576	1.05268	-0.937258	-2.37022	0.0055	0.0225302
TMEM259	chr19:1000436-1021141	33.7564	17.6469	-0.935749	-3.72742	5e-05	0.000399469
CEMP1	chr16:2570362-2581595	7.48199	3.913	-0.935147	-2.48856	5e-05	0.000399469
PFKL	chr21:45719916-45747264	8.65927	4.52917	-0.934999	-3.45243	5e-05	0.000399469
APOBEC3C	chr22:39410142-39416576	13.9798	7.3123	-0.93495	-3.32388	5e-05	0.000399469
SYNJ2	chr6:158402887-158520318	7.13633	3.73306	-0.934822	-3.04856	5e-05	0.000399469
RADIL	chr7:4838659-4923335	4.61414	2.41414	-0.934551	-4.09882	5e-05	0.000399469
CXCR4	chr2:136871918-136875725	2.28891	1.19826	-0.933722	-2.16272	0.00135	0.00707314
FXYD2,FXYD6,FXYD6-FXYD2	chr11:117690789-117748201	278.238	145.725	-0.93307	-4.87217	5e-05	0.000399469
SLC10A3	chrX:153715314-153719029	4.31397	2.26121	-0.93192	-2.54225	5e-05	0.000399469
ACE	chr17:61554421-61575741	5.14296	2.70014	-0.929564	-3.51202	5e-05	0.000399469
ZDHHC24	chr11:66303075-66313671	5.22929	2.74613	-0.929217	-2.60637	0.0007	0.00405883
INF2	chr14:105155942-105186704	18.0149	9.47399	-0.927144	-3.25974	5e-05	0.000399469
NACAD	chr7:45119856-45128493	6.64934	3.49997	-0.92587	-3.71161	5e-05	0.000399469
RORC	chr1:151778546-151804348	1.20673	0.635255	-0.925689	-1.94915	0.00465	0.0196577
PIEZO1	chr16:88772890-88851628	10.0239	5.28016	-0.924788	-4.97934	5e-05	0.000399469
AGAP2-AS1	chr12:58118075-58135944	8.25253	4.34772	-0.924577	-2.4179	0.0001	0.0007455
SLCO4A1	chr20:61273796-61317224	6.45883	3.40619	-0.923112	-3.41155	5e-05	0.000399469
BCAT2	chr19:49298220-49314320	12.608	6.65873	-0.921023	-3.09476	5e-05	0.000399469
HMG20B	chr19:3572942-3579083	14.8156	7.82628	-0.920721	-3.17983	5e-05	0.000399469
MARCH11	chr5:16067473-16179897	112.241	59.2984	-0.920539	-4.01968	5e-05	0.000399469
CENPM	chr22:42334724-42343168	29.4388	15.558	-0.92006	-3.31986	5e-05	0.000399469
RBM42	chr19:36119951-36128588	15.1416	8.00456	-0.919624	-3.21496	5e-05	0.000399469
P2RY11,PPAN,PPAN-P2RY11	chr19:10216898-10230599	23.6921	12.5253	-0.919558	-2.87726	0.0005	0.00304201
HS6ST1	chr2:129022957-129076171	28.2711	14.9508	-0.919109	-4.30247	5e-05	0.000399469
GSN	chr9:124030379-124095120	1.30424	0.69013	-0.918264	-1.88986	0.0015	0.0077319
MAFG-AS1	chr17:79885704-79888629	2.65425	1.40462	-0.918122	-3.00284	0.00105	0.00571775
PACS2	chr14:105675622-105864484	14.5925	7.7231	-0.917974	-2.5298	5e-05	0.000399469
RPS6KA4	chr11:64126624-64139693	3.45711	1.83111	-0.916852	-2.51144	5e-05	0.000399469
PARP14	chr3:122399671-122449687	4.592	2.43394	-0.91583	-3.24644	5e-05	0.000399469
ZNF408	chr11:46722316-46727466	3.69893	1.96151	-0.915145	-2.63317	0.00015	0.00106939
SLC25A39	chr17:42396992-42402217	150.114	79.6649	-0.914044	-4.46446	5e-05	0.000399469
CSF1	chr1:110453232-110473616	1.44454	0.766686	-0.913901	-2.18942	0.0006	0.00355278
FHAD1	chr1:15573767-15724622	2.45528	1.30354	-0.913453	-2.46044	0.00025	0.00166869
SLC25A10	chr17:79679265-79688988	12.2826	6.52464	-0.91264	-3.04384	5e-05	0.000399469
GP1BB,SEPT5	chr22:19701986-19712297	24.2867	12.9127	-0.911375	-4.57907	5e-05	0.000399469
C1QTNF6	chr22:37576205-37594622	8.27955	4.40347	-0.910913	-3.0364	5e-05	0.000399469
ARHGEF10L	chr1:17866329-18024370	3.03023	1.61177	-0.910777	-2.97681	5e-05	0.000399469
CHST12	chr7:2443194-2476464	6.85415	3.64657	-0.910438	-2.27886	0.0002	0.00137459
RHOC	chr1:113216933-113250025	26.5996	14.1519	-0.910409	-2.45853	5e-05	0.000399469
SNAPC2	chr19:7985193-7988136	5.86659	3.12257	-0.909789	-2.43055	5e-05	0.000399469
TMCO4	chr1:20008299-20126410	1.27936	0.680963	-0.909775	-2.18755	0.00155	0.00794127
SERPINH1	chr11:75273100-75283849	82.0774	43.7029	-0.909256	-4.46775	5e-05	0.000399469
UNC93B1	chr11:67758570-67771595	4.73683	2.52347	-0.908516	-3.96599	5e-05	0.000399469
KCNQ2	chr20:62037139-62103993	70.0425	37.3361	-0.907661	-3.64759	5e-05	0.000399469
ARMC6	chr19:19101625-19169036	35.3171	18.8343	-0.907003	-1.83068	0.00315	0.0142619
HRAS	chr11:532240-535550	26.1373	13.9613	-0.90468	-3.4788	5e-05	0.000399469
LOC100288778	chr12:73724-91263	6.12242	3.27097	-0.904384	-3.0435	5e-05	0.000399469
BHLHE40	chr3:4938492-5026865	2.56828	1.37278	-0.903699	-2.64763	0.0001	0.0007455
FAM27B,FAM27E3	chr9:67784943-67794189	4.37077	2.33655	-0.903508	-2.42274	0.0004	0.00250855
CLTB	chr5:175819455-175843570	23.2323	12.4268	-0.902672	-3.42193	5e-05	0.000399469
LMF1	chr16:903507-1031318	2.54129	1.36002	-0.901938	-2.86182	0.00025	0.00166869
PVRL1	chr11:119507696-119599435	30.1612	16.1453	-0.901579	-4.23108	5e-05	0.000399469
PLEKHJ1	chr19:2164147-2236352	41.1222	22.016	-0.901364	-2.26918	0.0002	0.00137459
GYPE	chr4:144791930-144832762	3.40771	1.82577	-0.900298	-2.57799	5e-05	0.000399469
C19orf48	chr19:51300949-51308110	37.6973	20.2055	-0.899714	-3.82991	5e-05	0.000399469
MEIS3P1	chr17:15690163-15693019	1.0968	0.587984	-0.89945	-2.1402	0.0029	0.0133449
MMP14	chr14:23305704-23316830	18.1756	9.7454	-0.899209	-4.04599	5e-05	0.000399469
FAM20C	chr7:192968-300740	11.8043	6.33997	-0.896761	-3.32641	5e-05	0.000399469
GCAT	chr22:38203911-38213340	24.8528	13.3537	-0.896174	-3.6007	5e-05	0.000399469
IL4R	chr16:27325229-27376099	6.05308	3.25247	-0.896135	-3.43568	5e-05	0.000399469
ZNF574	chr19:42580289-42586132	3.60539	1.93835	-0.895327	-2.68316	5e-05	0.000399469
PKHD1	chr6:51479612-51952423	1.27254	0.684463	-0.894668	-3.55352	5e-05	0.000399469
UBE2S	chr19:55912649-55919325	106.894	57.5003	-0.894543	-6.37159	5e-05	0.000399469
NUDT1	chr7:2281856-2354110	75.9508	40.864	-0.894236	-4.4338	5e-05	0.000399469
AIF1L	chr9:133971862-133998664	2.91959	1.57101	-0.894074	-3.00606	5e-05	0.000399469
C16orf45	chr16:15528173-15684071	61.4107	33.0466	-0.893988	-4.48737	5e-05	0.000399469
NLRX1	chr11:119039042-119054727	6.74994	3.63309	-0.893676	-3.04384	5e-05	0.000399469
MID1	chrX:10413349-10851809	5.32041	2.86584	-0.892582	-3.61023	5e-05	0.000399469
SLC2A6	chr9:136336210-136344276	8.08175	4.35409	-0.892294	-2.91102	5e-05	0.000399469
SP1	chr12:53773978-53810401	56.5781	30.5127	-0.890835	-4.87469	5e-05	0.000399469
CLCN4	chrX:10124984-10205699	2.8653	1.54716	-0.889063	-3.35942	5e-05	0.000399469
PEMT	chr17:17408876-17495017	16.0701	8.68539	-0.887713	-2.86177	5e-05	0.000399469
WDR81	chr17:1619816-1641894	4.01729	2.17245	-0.886899	-2.96716	5e-05	0.000399469
FLYWCH1	chr16:2961979-3001209	3.59684	1.94564	-0.886487	-2.94953	5e-05	0.000399469
FAM132B	chr2:239067648-239077532	0.894238	0.484527	-0.884081	-2.17373	0.0085	0.0318591
STOML1	chr15:74275550-74286963	4.58242	2.48651	-0.881989	-2.6875	0.0001	0.0007455
TLX2	chr2:74741506-74753408	41.1712	22.341	-0.881943	-2.57144	0.0013	0.00685137
FAU	chr11:64888098-64902003	687.76	373.274	-0.88167	-5.75767	5e-05	0.000399469
COMT	chr22:19863040-20004309	16.0833	8.73121	-0.88131	-1.96382	0.00155	0.00794127
PCK2	chr14:24563339-24573543	36.9021	20.0391	-0.880887	-4.05604	5e-05	0.000399469
C8orf82,LRRC24	chr8:145743348-145754458	13.2188	7.18161	-0.880213	-1.43514	0.00995	0.0361338
GPR137	chr11:64037299-64056972	8.13154	4.42102	-0.879149	-2.17422	0.00015	0.00106939
SV2C	chr5:75379195-75649764	7.61302	4.14562	-0.876879	-3.92064	5e-05	0.000399469
LINC00634	chr22:42343290-42355004	3.10017	1.68942	-0.875819	-1.84496	0.00255	0.0119986
SLC7A11	chr4:138948576-139163503	5.17194	2.82042	-0.874795	-3.87806	5e-05	0.000399469
NT5M	chr17:17206679-17251000	5.91254	3.22481	-0.874564	-2.38967	0.0002	0.00137459
NHEG1,PEX7	chr6:137143701-137314461	18.751	10.2289	-0.874313	-2.33275	0.0006	0.00355278
MAMSTR	chr19:49215846-49222976	2.22661	1.21503	-0.873855	-1.83949	0.00275	0.0127645
TRIOBP	chr22:38092994-38172995	8.41449	4.5935	-0.873281	-2.80353	5e-05	0.000399469
FASTK	chr7:150755298-150777970	28.0252	15.3108	-0.872179	-1.86058	0.00245	0.0116169
PHRF1	chr11:576445-612222	8.16478	4.4625	-0.871561	-3.59381	5e-05	0.000399469
LRFN3	chr19:36428021-36436097	1.69612	0.927139	-0.871379	-2.84316	0.0031	0.0140881
NARFL	chr16:771141-791038	9.69209	5.29819	-0.871308	-2.47924	0.0002	0.00137459
NR4A1	chr12:52416615-52453415	8.99487	4.91931	-0.870647	-3.15152	5e-05	0.000399469
RUVBL2	chr19:49496930-49519228	35.0655	19.1775	-0.87064	-3.6954	5e-05	0.000399469
DDX49	chr19:19030483-19039442	29.13	15.9323	-0.870548	-3.76044	5e-05	0.000399469
ADAT3,SCAMP4	chr19:1905370-1926012	25.4564	13.9542	-0.867333	-3.53605	5e-05	0.000399469
LZTS2	chr10:102756863-102790914	13.8367	7.58928	-0.866467	-3.59506	5e-05	0.000399469
SNX8	chr7:2281856-2354110	5.0606	2.77646	-0.866064	-2.22398	0.00035	0.00223606
ZNF444	chr19:56652534-56672263	5.74552	3.15263	-0.865883	-1.8438	0.00125	0.00663043
PTGES2	chr9:130830478-130890741	40.7169	22.3431	-0.865799	-2.84767	5e-05	0.000399469
NDUFV1	chr11:67374322-67380012	137.441	75.4228	-0.865739	-4.30137	5e-05	0.000399469
LMCD1	chr3:8543492-8609999	2.3283	1.27799	-0.865406	-2.01806	0.00125	0.00663043
RFX1	chr19:14072341-14117134	1.81904	0.998667	-0.8651	-3.28594	0.00025	0.00166869
ELL	chr19:18553472-18632937	2.76912	1.52049	-0.864888	-3.36419	5e-05	0.000399469
FDX1L	chr19:10420512-10426691	15.0646	8.27283	-0.864712	-2.86836	5e-05	0.000399469
FBLL1	chr5:167956581-167957639	14.3273	7.86834	-0.864635	-4.59052	5e-05	0.000399469
EEF1D,NAPRT	chr8:144656873-144679845	241.39	132.629	-0.863966	-4.41026	5e-05	0.000399469
GUK1	chr1:228327784-228336655	76.0175	41.7685	-0.863918	-3.59935	5e-05	0.000399469
TNK2	chr3:195590234-195635880	7.03164	3.86655	-0.862813	-2.69294	5e-05	0.000399469
ALDH1A3	chr15:101419896-101456830	2.71727	1.49509	-0.861928	-2.73441	5e-05	0.000399469
TNFRSF12A	chr16:3070312-3072383	3.25018	1.78893	-0.861421	-2.59123	0.00765	0.0293142
PGF	chr14:75408346-75422467	2.15935	1.1891	-0.860721	-1.82662	0.00235	0.0112319
ZNF688	chr16:30581013-30583728	5.11044	2.81445	-0.860591	-2.12929	0.00045	0.00277648
MRM1	chr17:34958024-34965602	7.14114	3.93451	-0.859969	-2.92274	5e-05	0.000399469
MAP4K2	chr11:64556144-64570726	2.88781	1.59318	-0.858068	-2.58419	5e-05	0.000399469
EMP3	chr19:48828628-48833810	8.3246	4.59638	-0.856883	-3.15273	0.0005	0.00304201
TMEM132A	chr11:60691912-60719257	40.9897	22.6362	-0.85663	-4.87595	5e-05	0.000399469
SUV420H2	chr19:55851220-55859489	3.0285	1.67333	-0.85588	-2.11169	0.0005	0.00304201
MVB12A	chr19:17516494-17536148	22.6103	12.4944	-0.855704	-2.87196	5e-05	0.000399469
WASH7P	chr1:11873-29370	4.61491	2.55036	-0.8556	-2.13488	0.0042	0.0181039
C6orf1	chr6:34214156-34216885	12.673	7.00384	-0.855537	-2.40374	5e-05	0.000399469
AP5Z1	chr7:4815261-4834083	3.53678	1.95638	-0.854251	-2.26207	0.00015	0.00106939
NINJ1	chr9:95883770-95896570	10.934	6.0487	-0.854121	-3.7169	5e-05	0.000399469
ATAD3B	chr1:1407163-1431582	28.2768	15.6464	-0.853786	-2.73074	0.0001	0.0007455
TIMM17B	chrX:48750729-48769235	48.285	26.7218	-0.853558	-3.18034	0.00075	0.00430451
CCDC113	chr16:58283839-58328951	1.3982	0.773868	-0.853416	-2.66663	0.0001	0.0007455
CIC	chr19:42772688-42799948	6.06443	3.35823	-0.85267	-3.34009	5e-05	0.000399469
NCDN	chr1:36023392-36032885	12.8243	7.10172	-0.852639	-3.34569	5e-05	0.000399469
STMN3	chr20:62270937-62284963	58.6805	32.5172	-0.851681	-3.92488	5e-05	0.000399469
MAPK8IP1	chr11:45907046-45928016	16.5736	9.18419	-0.851659	-3.40718	5e-05	0.000399469
CA12	chr15:63615728-63674309	2.33415	1.29386	-0.851219	-2.69615	0.0003	0.00195333
CD248	chr11:66080707-66084515	27.4335	15.211	-0.850827	-3.61497	5e-05	0.000399469
G6PD	chrX:153759602-153793402	39.3403	21.8248	-0.850038	-4.43926	5e-05	0.000399469
PTOV1	chr19:50321535-50370822	44.6673	24.8	-0.84888	-3.84556	5e-05	0.000399469
PRKCSH	chr19:11531271-11561782	93.3295	51.8543	-0.84787	-4.25836	5e-05	0.000399469
STX10	chr19:13254871-13261188	53.2892	29.6088	-0.847816	-3.78135	5e-05	0.000399469
NAGPA	chr16:5074844-5092972	6.82061	3.79009	-0.847671	-3.3898	5e-05	0.000399469
DHRS4L1	chr14:24476217-24520883	1.78319	0.990941	-0.847588	-1.36818	0.01025	0.0369951
TERT	chr5:1253088-1295162	6.38666	3.54924	-0.847551	-3.00954	5e-05	0.000399469
KCNH2	chr7:150642026-150675402	74.8946	41.6569	-0.846306	-4.03711	5e-05	0.000399469
RSG1	chr1:16555175-16563659	1.97673	1.10014	-0.845434	-2.09074	0.0011	0.00594777
GRID1	chr10:87337487-88126250	9.67318	5.38483	-0.84509	-2.24953	0.00025	0.00166869
MBD3,UQCR11	chr19:1573439-1605483	73.3328	40.8336	-0.844703	-4.05681	5e-05	0.000399469
OSBP2	chr22:31089768-31303811	1.36262	0.758816	-0.844559	-1.56363	0.00475	0.0200149
STRA13	chr17:79976573-79980785	73.963	41.211	-0.843776	-3.59216	5e-05	0.000399469
GLI2	chr2:121493808-121750306	3.21601	1.7925	-0.843301	-3.12441	5e-05	0.000399469
IFIT2,IFIT3	chr10:91044151-91100725	2.39774	1.33656	-0.843148	-3.33653	5e-05	0.000399469
KATNB1	chr16:57769659-57791240	17.2259	9.60302	-0.843017	-3.52638	5e-05	0.000399469
MUS81	chr11:65627871-65640405	22.5488	12.5707	-0.842983	-3.79911	5e-05	0.000399469
LLGL1	chr17:18128410-18162230	5.80751	3.23787	-0.842873	-2.85689	0.0003	0.00195333
TSPAN18	chr11:44748380-44972857	27.291	15.2292	-0.841584	-3.88476	5e-05	0.000399469
CGREF1	chr2:27309610-27341995	38.0756	21.2482	-0.84153	-3.48454	5e-05	0.000399469
CEP19	chr3:196433147-196439165	2.31717	1.29324	-0.841374	-2.33193	0.0006	0.00355278
SCYL1	chr11:65292547-65325699	14.8762	8.3041	-0.84111	-2.73457	0.0002	0.00137459
SH3BP1	chr22:38035683-38054384	6.00446	3.35196	-0.841031	-2.95721	5e-05	0.000399469
PMP22	chr17:15133093-15168674	16.4239	9.17113	-0.840624	-3.33592	5e-05	0.000399469
PPCDC	chr15:75315895-75343424	7.05696	3.94179	-0.840197	-3.07118	5e-05	0.000399469
LOC100130417	chr1:850473-859016	1.67158	0.933795	-0.840038	-2.19583	0.0002	0.00137459
FERMT1	chr20:6055472-6104191	3.44998	1.92767	-0.839728	-3.23367	5e-05	0.000399469
C9orf69	chr9:139006426-139010731	15.2982	8.55236	-0.838965	-3.28392	5e-05	0.000399469
THAP4	chr2:242523819-242576725	35.3877	19.7952	-0.838094	-2.72987	0.0001	0.0007455
FGFR1	chr8:38268041-38326352	38.0787	21.3083	-0.83757	-4.28134	5e-05	0.000399469
EMB	chr5:49689740-49737234	6.87165	3.84799	-0.836553	-3.44849	5e-05	0.000399469
PRRT4	chr7:127990375-128002375	45.3264	25.3978	-0.835647	-3.71971	5e-05	0.000399469
PARP9	chr3:122246759-122294049	2.59778	1.45593	-0.835338	-1.78229	0.0047	0.0198392
NCOR2	chr12:124808953-125052010	11.1777	6.26644	-0.834898	-3.68474	5e-05	0.000399469
NFKB2	chr10:104153866-104162286	2.41613	1.35483	-0.834583	-2.33631	0.0002	0.00137459
CYGB	chr17:74523372-74561430	45.001	25.2341	-0.83458	-2.41187	0.0056	0.0228568
CCDC61	chr19:46498718-46521874	1.75656	0.984988	-0.834578	-1.50175	0.0112	0.0397078
EIF1AY	chrY:22737596-22755040	2.85233	1.59951	-0.834513	-2.10397	0.0019	0.00940933
KHK	chr2:27309610-27341995	7.85822	4.40697	-0.834415	-1.95696	0.01025	0.0369951
CD320,NDUFA7	chr19:8367009-8386280	163.288	91.5754	-0.834391	-3.37569	5e-05	0.000399469
FRMD4A	chr10:13628937-14372866	2.67705	1.50156	-0.834185	-2.07302	0.00225	0.0108304
EVC2	chr4:5564145-5711275	1.71989	0.964894	-0.833871	-2.55468	0.0001	0.0007455
ZNF888	chr19:53407732-53421184	0.724435	0.406526	-0.83351	-1.8225	0.00965	0.0352586
HACD1	chr10:17631785-17659373	21.588	12.1163	-0.833282	-3.32747	5e-05	0.000399469
KIRREL2	chr19:36347809-36358048	0.928499	0.521356	-0.83263	-1.4894	0.01035	0.0372831
SLC6A11	chr3:10857916-10982403	1.83308	1.03001	-0.831611	-1.87259	0.00315	0.0142619
STPG1	chr1:24645811-24741587	1.96436	1.10401	-0.831303	-1.85094	0.0039	0.0170312
PLEKHA6	chr1:204187978-204329057	17.0028	9.56377	-0.83012	-4.08619	5e-05	0.000399469
DLG4	chr17:7093209-7128586	5.19602	2.92312	-0.829901	-2.03379	0.0061	0.0245134
MAP1LC3A	chr20:33134687-33148149	7.37521	4.1497	-0.829679	-1.97341	0.00175	0.00878319
USP20	chr9:132597695-132644117	9.25861	5.21195	-0.828973	-3.46434	5e-05	0.000399469
VAMP5	chr2:85811402-85820531	5.51187	3.10302	-0.82887	-1.83846	0.00595	0.0240164
JMJD4	chr1:227916239-227969025	8.04412	4.53031	-0.828323	-2.49659	0.0019	0.00940933
ERBB2	chr17:37844336-37885018	1.15272	0.649232	-0.828232	-2.05914	0.0012	0.00641084
ANXA4	chr2:69871629-70053600	7.55238	4.25794	-0.826776	-2.91234	5e-05	0.000399469
CCS	chr11:66360627-66375230	15.1534	8.54594	-0.826328	-2.39389	0.00025	0.00166869
BCL11B	chr14:99635624-99738050	1.49237	0.841707	-0.826219	-2.59649	0.0001	0.0007455
ARFGAP1	chr20:61904136-61921144	17.3701	9.7973	-0.82615	-3.49856	5e-05	0.000399469
KLF16	chr19:1852397-1863564	17.5719	9.91706	-0.825284	-4.83012	5e-05	0.000399469
TMEM63A	chr1:225997775-226070420	2.97995	1.68264	-0.824564	-2.08066	0.0014	0.00729418
GAMT	chr19:1397024-1401569	18.1149	10.2349	-0.823683	-2.77154	5e-05	0.000399469
TMEM222	chr1:27648635-27662891	32.3458	18.2767	-0.823571	-4.32809	5e-05	0.000399469
EXOC3-AS1	chr5:441950-443275	2.57914	1.45766	-0.823237	-2.31728	0.0071	0.0276156
PBX4	chr19:19672515-19729725	1.75949	0.994493	-0.823123	-1.61706	0.0093	0.0342307
TRIM17	chr1:228594934-228604583	1.69809	0.960097	-0.822658	-2.00922	0.00125	0.00663043
LCAT,SLC12A4	chr16:67973786-68002597	4.89239	2.76649	-0.822483	-3.09576	5e-05	0.000399469
BAHCC1	chr17:79373520-79433358	2.3291	1.31714	-0.822358	-2.66109	5e-05	0.000399469
FAM86B1,FAM86B2	chr8:12039612-12293852	5.19361	2.9387	-0.821558	-2.88112	5e-05	0.000399469
SLC39A4	chr8:145637728-145642279	6.81445	3.85596	-0.821508	-1.58481	0.0076	0.0291515
PPP6R1,TMEM86B	chr19:55737864-55770038	11.3104	6.40077	-0.821336	-3.32768	5e-05	0.000399469
HID1	chr17:72946838-72971823	1.08371	0.613307	-0.821296	-1.80691	0.00365	0.0161302
ADAM11	chr17:42836567-42859214	1.72073	0.974827	-0.819802	-2.75946	0.0004	0.00250855
ARHGEF6	chrX:135747711-135863503	0.806345	0.457235	-0.818461	-2.11768	0.00245	0.0116169
RPS15	chr19:1438362-1440496	1056.91	599.935	-0.816979	-4.16594	5e-05	0.000399469
FIBIN	chr11:27015627-27018632	0.786402	0.446394	-0.816948	-1.78882	0.01055	0.0378492
CLPP	chr19:6361462-6368915	36.7256	20.8602	-0.816036	-5.05832	5e-05	0.000399469
ADORA2B	chr17:15848230-15879210	2.25582	1.28165	-0.815649	-2.39961	0.0034	0.0151873
TENM3	chr4:182900656-183724177	11.2008	6.36938	-0.814375	-3.84718	5e-05	0.000399469
HLX	chr1:221006104-221058702	1.63232	0.928465	-0.814006	-1.49288	0.00995	0.0361338
C21orf2	chr21:45748687-45759285	3.3071	1.88195	-0.813335	-2.0468	0.00205	0.010019
HYAL2	chr3:50355220-50360281	16.8101	9.56929	-0.812844	-3.2798	5e-05	0.000399469
SNTA1	chr20:31995498-32031698	4.38383	2.49593	-0.812612	-2.48065	0.0002	0.00137459
GCK	chr7:44183869-44229022	3.67188	2.09149	-0.811985	-1.8002	0.00235	0.0112319
TBX2	chr17:59477256-59486827	18.7042	10.6581	-0.811407	-4.96216	5e-05	0.000399469
DBNDD1	chr16:90071272-90114191	22.78	12.9811	-0.811354	-3.45696	5e-05	0.000399469
C1orf35	chr1:228288427-228292937	14.9354	8.51833	-0.810096	-2.76155	5e-05	0.000399469
TECPR1	chr7:97844522-97881563	4.00024	2.28224	-0.809632	-2.71814	5e-05	0.000399469
C16orf46	chr16:81087101-81110872	1.4704	0.838947	-0.809558	-1.79189	0.0057	0.0231986
MIIP	chr1:12079298-12092623	7.94077	4.5319	-0.809162	-2.57523	0.0001	0.0007455
LAMB2	chr3:49158546-49170599	4.57792	2.61318	-0.808884	-3.16306	5e-05	0.000399469
ATP1A3	chr19:42470039-42498428	27.4105	15.6469	-0.808855	-3.86001	5e-05	0.000399469
SAMD1	chr19:14199228-14201232	30.7524	17.5597	-0.808429	-5.32767	5e-05	0.000399469
ASPSCR1	chr17:79935425-79975294	13.0732	7.47173	-0.807102	-2.31664	0.00015	0.00106939
LSM7	chr19:2321519-2328614	107.71	61.6094	-0.805932	-3.40738	5e-05	0.000399469
EHD2	chr19:48216600-48246391	4.45198	2.54823	-0.804955	-3.63421	5e-05	0.000399469
C1R	chr12:7187514-7245043	4.72321	2.70413	-0.804604	-2.89977	0.0001	0.0007455
MAP3K14	chr17:43325291-43394430	2.50577	1.43594	-0.803259	-2.68961	5e-05	0.000399469
NT5C	chr17:73106046-73127890	23.5766	13.5149	-0.802805	-2.47193	0.00015	0.00106939
CNKSR3	chr6:154726432-154831753	19.8124	11.3631	-0.802048	-3.89638	5e-05	0.000399469
WWTR1	chr3:149235021-149421060	3.6888	2.11739	-0.800867	-3.10013	5e-05	0.000399469
COL22A1	chr8:139600364-139926320	20.1956	11.5968	-0.800313	-3.37298	5e-05	0.000399469
GPS1	chr17:80009762-80015535	42.0318	24.137	-0.800235	-3.60599	5e-05	0.000399469
ANAPC2	chr9:140069235-140084822	14.2382	8.17929	-0.799715	-2.71494	0.00065	0.00380777
IGSF9	chr1:159896828-159915418	9.68691	5.5664	-0.799292	-3.11245	5e-05	0.000399469
THEM6	chr8:143808620-143818394	16.7979	9.65732	-0.798586	-3.05704	5e-05	0.000399469
LOC101927021	chr7:1200009-1205594	1.10083	0.633572	-0.797011	-1.54172	0.00525	0.0216953
ROR2	chr9:94456661-94714749	30.7915	17.7265	-0.796627	-3.74345	5e-05	0.000399469
SLC16A2	chrX:73641327-73754051	5.66728	3.26435	-0.795859	-3.07532	5e-05	0.000399469
NPHP4	chr1:5922867-6161253	7.76644	4.47361	-0.795814	-1.55776	0.00975	0.0355569
RILPL2	chr12:123899585-123921280	4.40256	2.53601	-0.795783	-2.42647	0.0005	0.00304201
NRG2	chr5:139226363-139422884	1.06439	0.613945	-0.793839	-1.6506	0.00315	0.0142619
DLK1	chr14:101193201-101204558	264.139	152.412	-0.793318	-3.85757	5e-05	0.000399469
SPACA6P	chr19:52188615-52208443	1.54914	0.894159	-0.792863	-1.68478	0.012	0.0419672
RPL18A	chr19:17970686-17974133	1716.93	991.723	-0.791823	-4.20962	5e-05	0.000399469
CORO2B	chr15:68871307-69020144	2.59833	1.50109	-0.791575	-2.46884	5e-05	0.000399469
SDC1	chr2:20400557-20425194	29.9099	17.2887	-0.790796	-3.69954	5e-05	0.000399469
DDX54	chr12:113587662-113623284	11.0997	6.41657	-0.790648	-3.20325	5e-05	0.000399469
REEP4	chr8:21995528-21999451	20.7822	12.0197	-0.789951	-2.92471	5e-05	0.000399469
IGSF8	chr1:160060549-160068618	6.04903	3.4991	-0.789723	-2.36796	0.00015	0.00106939
ECSIT,ZNF653	chr19:11594241-11639987	35.9746	20.8204	-0.788982	-3.31566	5e-05	0.000399469
ZNF579	chr19:56088720-56092216	1.85172	1.07207	-0.788474	-1.50552	0.0056	0.0228568
MAP3K6	chr1:27681668-27693357	1.2124	0.703458	-0.785328	-1.85457	0.00235	0.0112319
TMEM8A	chr16:420775-442960	3.62523	2.10497	-0.784276	-3.40875	0.00025	0.00166869
PAK4	chr19:39616419-39670046	5.64075	3.27541	-0.784209	-2.39584	0.00015	0.00106939
GNA11	chr19:3094407-3124000	13.8814	8.06204	-0.78394	-4.40445	5e-05	0.000399469
C19orf45,ZNF358	chr19:7562444-7585922	21.5615	12.5251	-0.78363	-2.92645	5e-05	0.000399469
DNAH14	chr1:225117355-225586996	9.90045	5.75703	-0.782168	-2.50414	0.0001	0.0007455
PNPLA2	chr11:818900-825571	5.52263	3.21202	-0.781876	-2.33816	0.0002	0.00137459
LENG8	chr19:54955993-54974894	21.366	12.4268	-0.781863	-3.94934	5e-05	0.000399469
HEY1	chr8:80676244-80680098	25.1265	14.6227	-0.780997	-3.39481	5e-05	0.000399469
NAT14	chr19:55996556-55998935	19.6369	11.4443	-0.778936	-2.37819	5e-05	0.000399469
CCM2	chr7:45039344-45116069	17.0651	9.95137	-0.778084	-3.14689	5e-05	0.000399469
MGARP	chr4:140187316-140201492	3.97582	2.31849	-0.778069	-2.12152	0.00255	0.0119986
WFS1	chr4:6271576-6305041	4.51289	2.63177	-0.778017	-2.5826	5e-05	0.000399469
DHRS1	chr14:24759277-24769039	3.6436	2.12517	-0.777786	-1.99216	0.0015	0.0077319
PAFAH1B3	chr19:42801184-42814973	58.2849	34.0092	-0.777196	-4.01217	5e-05	0.000399469
PEX14	chr1:10534999-10690902	10.7351	6.26644	-0.776619	-2.86183	5e-05	0.000399469
NPRL3	chr16:127017-188697	24.5514	14.3316	-0.77661	-3.08552	5e-05	0.000399469
TTLL12	chr22:43562627-43583137	41.9292	24.4778	-0.77648	-4.5515	5e-05	0.000399469
LY6E	chr8:144099901-144104216	58.363	34.0768	-0.776262	-3.30821	5e-05	0.000399469
MRPL28	chr16:417383-420569	46.6766	27.2554	-0.77616	-4.1229	5e-05	0.000399469
JUP	chr17:39910858-39942964	12.5769	7.34873	-0.775215	-3.15468	5e-05	0.000399469
FUZ	chr19:50270179-50316567	12.4434	7.27226	-0.774907	-2.03578	0.00105	0.00571775
SELO	chr22:50639407-50656058	15.801	9.23878	-0.774244	-2.43329	0.00025	0.00166869
SLC7A5	chr16:87863628-87903100	62.2639	36.4091	-0.774095	-3.85897	5e-05	0.000399469
RTEL1,TNFRSF6B	chr20:62289162-62370460	11.3586	6.64466	-0.773517	-2.20508	0.00045	0.00277648
ZNF282	chr7:148892553-148923339	16.4005	9.59479	-0.773419	-3.15108	5e-05	0.000399469
APOBEC3D,APOBEC3F,APOBEC3G	chr22:39417025-39483748	6.05027	3.5401	-0.773207	-2.39858	0.00085	0.00478615
FLNA	chrX:153576899-153603006	55.6549	32.5655	-0.773162	-4.11253	5e-05	0.000399469
MRPL38	chr17:73894723-73905684	33.9666	19.8913	-0.771982	-3.0711	5e-05	0.000399469
BCL6B	chr17:6926368-6932961	1.05768	0.619478	-0.771785	-2.07181	0.00545	0.0223626
SLC9A1	chr1:27425299-27481621	5.55098	3.25233	-0.771271	-2.95555	5e-05	0.000399469
ABHD16A	chr6:31654725-31671137	13.4104	7.85921	-0.770893	-3.03272	5e-05	0.000399469
ARHGEF40	chr14:21484921-21572863	12.8587	7.53814	-0.770463	-3.1588	5e-05	0.000399469
BCKDHA	chr19:41903494-41930910	19.809	11.6278	-0.768583	-3.0708	5e-05	0.000399469
NSUN5	chr7:72716512-72722864	11.2265	6.59254	-0.768004	-3.01767	5e-05	0.000399469
RBM43	chr2:152103890-152118569	4.11522	2.41906	-0.766526	-2.84574	5e-05	0.000399469
ENTHD2	chr17:79202074-79212891	4.24129	2.49356	-0.766294	-2.2727	0.0001	0.0007455
TRAF7	chr16:2205798-2246465	28.0162	16.4743	-0.766043	-4.03134	5e-05	0.000399469
NEFL	chr8:24808468-24814383	95.4461	56.1376	-0.76572	-4.09264	5e-05	0.000399469
PLXNB2	chr22:50713406-50746001	17.5002	10.2954	-0.765365	-3.60341	5e-05	0.000399469
ERCC1	chr19:45882891-45927177	20.5192	12.0717	-0.765346	-1.90798	0.00335	0.0150002
LYPLA2	chr1:24117645-24122029	33.1016	19.4762	-0.765191	-4.29457	5e-05	0.000399469
SYNGR1	chr22:39745953-39781593	17.3289	10.1961	-0.76516	-2.34785	0.00015	0.00106939
RLTPR	chr16:67679029-67694718	3.67957	2.16624	-0.764343	-2.42629	0.0015	0.0077319
PAM	chr5:102090935-102366808	41.2232	24.3002	-0.762489	-4.02215	5e-05	0.000399469
EXOSC4	chr8:145133359-145136238	21.9849	12.9639	-0.762008	-2.56196	5e-05	0.000399469
C14orf79	chr14:105452615-105464279	3.34764	1.97439	-0.761736	-2.19977	0.0017	0.00857674
CHID1	chr11:867858-915058	26.7811	15.7963	-0.761625	-3.46792	5e-05	0.000399469
C10orf35	chr10:71390002-71393355	15.2229	8.97954	-0.761531	-3.48106	0.0001	0.0007455
BAG3	chr10:121410869-121437329	9.41796	5.55637	-0.761272	-3.0042	5e-05	0.000399469
TMEM117	chr12:44229663-44783545	2.08691	1.23157	-0.760868	-2.19881	0.0011	0.00594777
TBX6	chr16:30097114-30103205	1.6319	0.963099	-0.760796	-1.571	0.0147	0.0492924
ALDOA	chr16:30064410-30083488	397.774	234.792	-0.760568	-4.03064	5e-05	0.000399469
TOLLIP	chr11:1295492-1330892	5.443	3.2143	-0.759897	-2.69987	5e-05	0.000399469
IRS2	chr13:110406180-110438914	46.4723	27.4457	-0.759791	-3.2967	5e-05	0.000399469
MYBBP1A	chr17:4402128-4458681	10.691	6.31633	-0.759241	-2.87175	5e-05	0.000399469
RBPMS2	chr15:65032094-65067770	1.94402	1.14883	-0.758884	-1.59343	0.00705	0.0274803
FBXL8,HSF4	chr16:67193890-67203977	22.1455	13.0888	-0.758683	-3.04233	5e-05	0.000399469
SART1	chr11:65729159-65747607	31.4148	18.5749	-0.758091	-4.14289	5e-05	0.000399469
SARS2	chr19:39405897-39423659	7.41029	4.38169	-0.758044	-2.74528	0.00055	0.00329732
ZCCHC2	chr18:60190657-60253976	1.2636	0.747588	-0.757228	-2.19427	0.00085	0.00478615
RTN2	chr19:45986757-46006070	8.40734	4.97513	-0.756916	-2.85951	0.00055	0.00329732
NUCB1	chr19:49403306-49426540	15.5314	9.19141	-0.756828	-3.18789	5e-05	0.000399469
NELFB	chr9:140149751-140168000	31.8943	18.8803	-0.756413	-4.4875	5e-05	0.000399469
PRPH	chr12:49677714-49725564	81.8264	48.4485	-0.756114	-3.74964	5e-05	0.000399469
BBS5	chr2:170335994-170363274	3.79059	2.24439	-0.756097	-2.42818	0.0001	0.0007455
LRP5	chr11:68080076-68216743	24.7686	14.6706	-0.75558	-3.10745	5e-05	0.000399469
PIANP	chr12:6801352-6810009	11.2476	6.6627	-0.755437	-2.80131	5e-05	0.000399469
CTBP1	chr4:1203907-1242908	37.6021	22.275	-0.755386	-3.21518	5e-05	0.000399469
LINC00174	chr7:65840746-65865395	1.90275	1.1272	-0.755343	-2.12839	0.0005	0.00304201
DUSP8	chr11:1575280-1593150	1.90263	1.1277	-0.754618	-3.01625	0.00075	0.00430451
COMMD4	chr15:75628284-75634397	57.9387	34.3411	-0.754592	-3.06132	5e-05	0.000399469
CBX4	chr17:77806954-77813213	3.83054	2.27074	-0.754384	-3.28493	0.00055	0.00329732
FGFBP3	chr10:93666344-93669258	3.6167	2.14469	-0.753905	-2.7624	0.0005	0.00304201
PRKCD	chr3:53195222-53226733	1.29558	0.768299	-0.753853	-1.68674	0.00685	0.026867
MSRA	chr8:9911778-10286401	2.59259	1.53944	-0.751985	-1.54848	0.01085	0.0386965
DPY19L2P2	chr7:102815461-102920913	9.93603	5.89994	-0.751968	-3.39803	5e-05	0.000399469
MOSPD3	chr7:100209724-100213002	6.63473	3.94128	-0.751375	-1.88881	0.00175	0.00878319
CD9	chr12:6309481-6347437	41.5744	24.7062	-0.750822	-4.11363	5e-05	0.000399469
FKBP2	chr11:64008412-64011607	47.033	27.9506	-0.750796	-2.92384	5e-05	0.000399469
PORCN	chrX:48367346-48379293	5.02092	2.9842	-0.750609	-2.24023	0.0004	0.00250855
MAD1L1	chr7:1855427-2272583	9.09653	5.40771	-0.750298	-2.94956	5e-05	0.000399469
C16orf58	chr16:31494438-31519740	21.6434	12.8736	-0.749511	-3.62026	5e-05	0.000399469
C19orf60	chr19:18699494-18703378	14.5932	8.68315	-0.749011	-2.47255	0.0005	0.00304201
SFXN5	chr2:73169164-73298965	3.50294	2.08442	-0.748921	-2.63427	5e-05	0.000399469
MAPK12	chr22:50691316-50700188	19.6998	11.7238	-0.748737	-2.97219	5e-05	0.000399469
ARHGDIG,PDIA2	chr16:330605-337215	52.39	31.1883	-0.748285	-3.31362	5e-05	0.000399469
APLP1	chr19:36359400-36370699	29.6163	17.6326	-0.748143	-3.25406	5e-05	0.000399469
ATP6V0E2	chr7:149535494-149577801	36.3064	21.6196	-0.747883	-2.55808	5e-05	0.000399469
SH2B1	chr16:28857920-28885534	16.6913	9.93979	-0.747809	-2.8738	5e-05	0.000399469
CUL7	chr6:43004914-43021683	10.1564	6.04852	-0.74773	-3.35157	5e-05	0.000399469
PRKCA	chr17:64298925-64806862	23.6914	14.1254	-0.746068	-3.93437	5e-05	0.000399469
PC	chr11:66615889-66725847	19.635	11.7125	-0.745384	-3.64745	5e-05	0.000399469
SGSM2	chr17:2240805-2284360	9.56862	5.70843	-0.745217	-2.97701	5e-05	0.000399469
WIZ	chr19:15530822-15560762	20.9079	12.4762	-0.744863	-3.19495	5e-05	0.000399469
KRBA1	chr7:149412101-149431783	7.61768	4.54577	-0.744828	-2.59513	5e-05	0.000399469
PCDHA1,PCDHA10,PCDHA11,PCDHA12,PCDHA13,PCDHA2,PCDHA3,PCDHA4,PCDHA5,PCDHA6,PCDHA7,PCDHA8,PCDHA9,PCDHAC1,PCDHAC2	chr5:140165720-140392087	42.0586	25.1081	-0.744249	-3.65695	5e-05	0.000399469
COL6A2	chr21:47518032-47552763	2.95977	1.76748	-0.743796	-2.26016	0.0007	0.00405883
LPAR2	chr19:19734465-19739258	3.64591	2.17735	-0.743704	-1.89986	0.00215	0.0104275
EVI5L	chr19:7895160-7929888	1.33349	0.796615	-0.743256	-1.75182	0.00295	0.0135321
RPS5	chr19:58894290-58906173	620.35	370.692	-0.742862	-3.93117	5e-05	0.000399469
CRAT	chr9:131857072-131873070	4.29237	2.56507	-0.742774	-1.82811	0.00375	0.0164771
COX8A	chr11:63742078-63744015	386.671	231.081	-0.74271	-6.3905	5e-05	0.000399469
HYAL3,NAT6	chr3:50330258-50336899	4.26825	2.55132	-0.742401	-2.19872	0.0015	0.0077319
LINC01061	chr4:120326677-120331823	1.4644	0.875439	-0.742234	-2.01127	0.0011	0.00594777
PPP1R14B	chr11:64011950-64014413	177.813	106.308	-0.742118	-5.43975	5e-05	0.000399469
RPLP1	chr15:69745158-69747884	2399.31	1434.95	-0.74162	-3.99065	5e-05	0.000399469
ZNF71	chr19:57106647-57135828	1.86254	1.11403	-0.741478	-1.98742	0.0025	0.0118092
SLC39A3	chr19:2732522-2740074	19.2015	11.4858	-0.741366	-2.43382	5e-05	0.000399469
AIP	chr11:67250499-67258586	42.9925	25.7424	-0.73994	-3.25078	5e-05	0.000399469
ACBD4	chr17:43209966-43221543	2.52889	1.51435	-0.739811	-1.91605	0.0013	0.00685137
LMAN2	chr5:176758562-176778885	45.5347	27.2941	-0.738378	-4.29335	5e-05	0.000399469
SIPA1L1	chr14:71787890-72207946	13.1313	7.87424	-0.737798	-3.48638	5e-05	0.000399469
PLCB3	chr11:64018994-64036924	8.83145	5.29585	-0.737787	-3.01124	5e-05	0.000399469
ALYREF	chr17:79845710-79858409	186.667	111.942	-0.737718	-4.88022	5e-05	0.000399469
RET	chr10:43572516-43625926	84.6056	50.7416	-0.737583	-3.72502	5e-05	0.000399469
CERS1	chr19:18979354-19007536	6.50722	3.90588	-0.736394	-1.66068	0.00845	0.0317244
SLC27A1	chr19:17581252-17617093	0.860774	0.516697	-0.736317	-1.39198	0.01425	0.0480991
GIPC1	chr19:14588562-14606961	16.9427	10.1813	-0.734749	-2.80918	5e-05	0.000399469
CYHR1	chr8:145675117-145691031	11.4842	6.90329	-0.734295	-2.04061	0.0032	0.0144368
HCN2	chr19:589892-617159	4.34312	2.61105	-0.7341	-2.21916	0.0002	0.00137459
TMEM141	chr9:139685776-139690370	35.1751	21.1479	-0.734039	-2.84011	5e-05	0.000399469
FAM160B2	chr8:21946713-21962206	9.25659	5.56531	-0.734019	-3.01062	5e-05	0.000399469
ABHD14B	chr3:52002525-52023220	8.42031	5.06271	-0.733965	-2.26877	0.0031	0.0140881
VPS28	chr8:145648983-145653946	34.4079	20.719	-0.731784	-2.87981	5e-05	0.000399469
KCNK9,TRAPPC9	chr8:140613080-141468678	9.52955	5.74321	-0.730551	-3.06931	5e-05	0.000399469
ULK1	chr12:132379278-132407749	7.36691	4.44417	-0.729146	-2.66883	5e-05	0.000399469
PAQR6	chr1:156163722-156218312	14.307	8.63249	-0.72887	-1.54005	0.01445	0.0486408
RRBP1	chr20:17594322-17662928	8.94492	5.40298	-0.727314	-2.89893	5e-05	0.000399469
TRPT1	chr11:63974151-63993726	19.8631	12.0041	-0.726564	-2.28939	0.00045	0.00277648
PEAK1	chr15:77400497-77712446	2.49137	1.50606	-0.72616	-2.93664	5e-05	0.000399469
LIMK1	chr7:73498106-73536855	6.83555	4.13304	-0.725854	-2.64436	5e-05	0.000399469
DHCR7	chr11:71145456-71159477	46.6582	28.2182	-0.725508	-3.35279	5e-05	0.000399469
RPS6KB2	chr11:67195934-67205153	29.035	17.5614	-0.725388	-3.92646	5e-05	0.000399469
PAQR4	chr16:3019245-3030540	23.75	14.3697	-0.724902	-2.80221	0.0004	0.00250855
PLOD3	chr7:100849257-100867485	33.2124	20.1005	-0.724488	-3.29882	5e-05	0.000399469
HSF1	chr8:145515269-145550582	24.4371	14.7933	-0.724129	-3.49401	5e-05	0.000399469
PDE6B	chr4:619362-664681	2.82892	1.713	-0.723723	-2.098	0.001	0.00549297
YPEL3	chr16:30103634-30107537	8.07819	4.89386	-0.72306	-1.90869	0.0018	0.00899524
PLD3	chr19:40826593-40884397	27.5956	16.7185	-0.722994	-2.85227	5e-05	0.000399469
ZSCAN18	chr19:58594842-58629793	7.03565	4.264	-0.722478	-2.39095	0.00015	0.00106939
SYNM	chr15:99645285-99675800	13.4991	8.18216	-0.722307	-3.54286	5e-05	0.000399469
TYK2	chr19:10461097-10491248	11.932	7.23366	-0.722034	-3.05716	5e-05	0.000399469
STUB1	chr16:730110-734439	42.2063	25.6004	-0.72129	-3.21715	0.00015	0.00106939
OSBPL5	chr11:3108339-3186582	6.43908	3.90587	-0.721209	-2.48867	5e-05	0.000399469
TBKBP1	chr17:45771445-45789429	7.24777	4.39865	-0.720477	-2.66837	5e-05	0.000399469
PSKH1	chr16:67927174-67967304	13.901	8.4379	-0.720237	-3.44447	5e-05	0.000399469
SPNS2	chr17:4402128-4458681	3.72099	2.25973	-0.719539	-1.99758	0.0146	0.0490198
PRKD2	chr19:47150820-47220384	3.942	2.39498	-0.718912	-1.98715	0.0016	0.00815118
FARSA	chr19:13033283-13044558	54.7167	33.2452	-0.718834	-4.22713	5e-05	0.000399469
CTSF	chr11:66330933-66336047	42.2658	25.6859	-0.718511	-3.37438	5e-05	0.000399469
PLSCR1	chr3:146232881-146262628	7.9531	4.83406	-0.718282	-2.69842	0.0001	0.0007455
NFATC4	chr14:24836116-24848811	9.97443	6.06482	-0.71777	-3.12147	5e-05	0.000399469
NMU	chr4:56461395-56502865	53.317	32.4245	-0.717512	-3.08653	5e-05	0.000399469
ZNF324,ZNF446	chr19:58978411-59000900	3.49213	2.12449	-0.716991	-2.08833	0.0015	0.0077319
PSEN2	chr1:227058062-227096384	6.3223	3.847	-0.716716	-2.47037	0.0002	0.00137459
BCL9L	chr11:118754474-118796181	5.46885	3.32814	-0.716521	-2.85421	5e-05	0.000399469
NAGLU	chr17:40687950-40696606	11.5976	7.05871	-0.716354	-2.7706	5e-05	0.000399469
GTSCR1	chr18:68137397-68454690	8.68963	5.28972	-0.716104	-1.56233	0.01115	0.0395564
CHCHD6	chr3:126423062-126679263	28.7257	17.4901	-0.715801	-3.61458	5e-05	0.000399469
PPARD	chr6:35310334-35395968	9.77971	5.95503	-0.715683	-2.76378	5e-05	0.000399469
CDK2AP2	chr11:67273960-67276199	19.479	11.8619	-0.715578	-2.41193	5e-05	0.000399469
LRRC37A8P	chr17:34231223-34238027	0.611636	0.372533	-0.715306	-1.80121	0.00395	0.0172079
ADRBK1	chr11:67033904-67054029	34.0103	20.7215	-0.714843	-4.41402	5e-05	0.000399469
SVIL	chr10:29698462-30024763	13.1515	8.01297	-0.714816	-2.48366	0.0003	0.00195333
NTMT1	chr9:132371162-132404448	54.0194	32.9446	-0.713436	-3.02235	0.00025	0.00166869
KCTD17	chr22:37447775-37459593	18.3321	11.1823	-0.713154	-2.73346	5e-05	0.000399469
NOL12	chr22:38082336-38089607	22.255	13.5801	-0.712635	-2.54321	0.0002	0.00137459
GET4	chr7:916190-936380	22.8309	13.9364	-0.712128	-2.80231	5e-05	0.000399469
TMEM45A	chr3:100211462-100296341	8.13333	4.9649	-0.712081	-2.47578	0.0002	0.00137459
G6PC3	chr17:42148097-42201014	58.8617	35.963	-0.710817	-3.6349	5e-05	0.000399469
AKNA	chr9:117096432-117160749	1.16604	0.712436	-0.710779	-2.24226	0.00065	0.00380777
ZNF808	chr19:53030908-53073350	1.9984	1.22165	-0.710008	-2.4756	0.00015	0.00106939
FAM129B	chr9:130267616-130341286	14.0614	8.60327	-0.708781	-3.01337	5e-05	0.000399469
PDDC1	chr11:765443-777487	13.6251	8.33888	-0.708346	-3.1083	5e-05	0.000399469
CBS	chr21:44473219-44496876	63.0932	38.627	-0.707874	-3.48332	5e-05	0.000399469
UNC5B	chr10:72972291-73062635	25.2019	15.4404	-0.706826	-3.4866	5e-05	0.000399469
TSPAN9	chr12:3186520-3395730	6.12039	3.75064	-0.706486	-2.78069	5e-05	0.000399469
TRIM28	chr19:59055835-59062082	67.0377	41.1032	-0.705721	-3.48659	5e-05	0.000399469
PEPD	chr19:33877854-34012799	29.5789	18.1374	-0.705596	-2.95726	5e-05	0.000399469
MSI1	chr12:120778808-120806983	10.5762	6.48787	-0.705005	-2.69545	5e-05	0.000399469
ZNF580,ZNF581	chr19:56146406-56157237	26.3722	16.1833	-0.704514	-2.62431	0.0006	0.00355278
TSC22D4	chr7:100064141-100076902	7.84397	4.81485	-0.704093	-2.09408	0.00065	0.00380777
SLC25A45	chr11:65142486-65151172	2.73957	1.68271	-0.703161	-1.90932	0.00105	0.00571775
TCF3	chr19:1609283-1652329	33.5897	20.6327	-0.703081	-3.34036	5e-05	0.000399469
C15orf39	chr15:75494220-75504709	7.51185	4.61459	-0.702964	-2.84966	5e-05	0.000399469
SKIV2L,STK19	chr6:31919863-31949223	23.7377	14.5893	-0.702271	-2.0043	0.0028	0.0129625
NMRAL1	chr16:4511677-4560576	24.3908	14.9924	-0.702107	-2.34004	0.00185	0.00920378
MFAP2	chr1:17300998-17308081	36.1884	22.2468	-0.701928	-2.84081	5e-05	0.000399469
SRM	chr1:11114648-11120091	120.332	74.0006	-0.701413	-4.62662	5e-05	0.000399469
ICAM3,RAVER1	chr19:10426886-10450345	19.8163	12.189	-0.701112	-4.13478	5e-05	0.000399469
CCDC9	chr19:47759730-47777490	2.80296	1.72422	-0.70101	-1.80635	0.00495	0.0207051
ZNF83	chr19:53115512-53193834	9.13736	5.62199	-0.700696	-2.96547	5e-05	0.000399469
PIN1	chr19:9945882-9960730	44.0561	27.1083	-0.700605	-2.79664	5e-05	0.000399469
ZNF500	chr16:4800219-4817219	4.35729	2.68117	-0.700567	-2.35223	0.00035	0.00223606
IFI27L1	chr14:94547602-94569526	15.2966	9.41512	-0.700156	-1.98672	0.0012	0.00641084
CD81	chr11:2349978-2418649	193.203	118.955	-0.699704	-3.50735	5e-05	0.000399469
R3HDM4	chr19:896502-913225	11.5582	7.12416	-0.698129	-2.35756	0.0002	0.00137459
GNB3,P3H3	chr12:6937190-6961230	18.6249	11.4894	-0.696938	-2.24205	0.0004	0.00250855
PSMG4	chr6:3259161-3456793	18.0954	11.163	-0.696899	-2.37558	0.00755	0.0289966
SLC2A8	chr9:130159416-130170638	9.37214	5.78286	-0.696596	-2.15947	0.0004	0.00250855
TONSL	chr8:145654133-145669812	10.2789	6.35122	-0.694578	-2.32876	0.0001	0.0007455
MDFI	chr6:41604914-41621982	3.05895	1.89106	-0.693845	-1.51262	0.00815	0.0308217
ANKS1A	chr6:34857037-35059190	11.6252	7.19133	-0.692921	-3.24709	5e-05	0.000399469
XYLT2	chr17:48423392-48438925	3.32387	2.05851	-0.691263	-1.9293	0.003	0.0137119
PKN3	chr9:131464801-131486408	10.3657	6.42113	-0.690925	-2.28387	0.00375	0.0164771
PUS1	chr12:132413744-132430437	25.6597	15.9067	-0.689871	-2.74859	5e-05	0.000399469
B3GNT2	chr2:62423261-62451866	20.0762	12.4624	-0.687907	-3.09959	5e-05	0.000399469
ACAP3	chr1:1227496-1243269	16.3384	10.1462	-0.687324	-2.81051	5e-05	0.000399469
WDR86	chr7:151078206-151111032	3.34048	2.07577	-0.686412	-2.1022	0.01195	0.0418247
CPNE7	chr16:89642175-89663654	35.2947	21.9386	-0.68598	-3.02872	5e-05	0.000399469
FRMD8	chr11:65154040-65181034	11.3704	7.06818	-0.685869	-2.76847	5e-05	0.000399469
UBXN6	chr19:4444976-4457903	20.2649	12.5992	-0.685652	-2.77872	5e-05	0.000399469
PCOLCE	chr7:100171596-100205798	116.108	72.1971	-0.685452	-3.18818	5e-05	0.000399469
CBX8	chr17:77767036-77770915	4.54377	2.82557	-0.685348	-1.90922	0.0024	0.0114339
MFAP4	chr17:19240866-19290532	22.5497	14.0243	-0.685178	-2.38719	0.00015	0.00106939
CABLES2	chr20:60963685-60982339	4.82853	3.00336	-0.685008	-2.5704	5e-05	0.000399469
IRF2BP1	chr19:46386864-46389428	4.26346	2.65247	-0.684688	-3.2758	0.00155	0.00794127
FSD1	chr19:4304590-4323843	21.768	13.5432	-0.684645	-3.45291	5e-05	0.000399469
NAA60	chr16:3493667-3536988	12.8342	7.98868	-0.683964	-2.77855	5e-05	0.000399469
PPFIA3	chr19:49622645-49654287	2.8153	1.75303	-0.683436	-2.27422	0.0003	0.00195333
FYCO1	chr3:45959390-46037316	1.2666	0.78934	-0.682243	-2.39382	0.00065	0.00380777
DUS1L	chr17:80015703-80023697	34.9498	21.7858	-0.681897	-2.94363	5e-05	0.000399469
ANG,RNASE4	chr14:21152335-21168761	6.22376	3.87964	-0.681866	-2.14879	0.00255	0.0119986
FBLN1	chr22:45898718-45997016	104.706	65.2734	-0.681782	-3.4192	5e-05	0.000399469
CTDP1	chr18:77439800-77514835	2.53791	1.58224	-0.681673	-2.05521	0.0011	0.00594777
SDC4	chr20:43953928-43977064	9.80083	6.11731	-0.680006	-2.70729	5e-05	0.000399469
ACSS2	chr20:33462765-33515769	15.6533	9.77214	-0.679721	-2.88418	5e-05	0.000399469
MFSD12	chr19:3503294-3557582	9.86784	6.16274	-0.679161	-1.79388	0.00435	0.0186279
ZMIZ2	chr7:44788164-44811381	11.9408	7.46094	-0.678466	-2.89042	5e-05	0.000399469
C21orf58	chr21:47720343-47743813	8.07968	5.05023	-0.67795	-2.57916	0.0002	0.00137459
FAM86EP	chr4:3941334-3957158	4.71422	2.94806	-0.677256	-1.76754	0.00595	0.0240164
LRRC14	chr8:145743348-145754458	9.43072	5.90001	-0.676652	-2.89362	0.00095	0.00525491
DVL2	chr17:7128587-7137863	17.6228	11.0266	-0.676458	-2.83928	5e-05	0.000399469
HDAC5	chr17:42148097-42201014	9.3363	5.84688	-0.675186	-2.00329	0.00185	0.00920378
CYB5R4,RIPPLY2	chr6:84562058-84677325	51.8294	32.4654	-0.674867	-2.90992	0.0005	0.00304201
TMEM201	chr1:9648923-9675026	13.192	8.26911	-0.673862	-2.59879	0.0001	0.0007455
PLEKHG4B	chr5:92249-190087	3.03583	1.90313	-0.673716	-2.85231	5e-05	0.000399469
PLIN3	chr19:4838345-4867780	7.62669	4.78127	-0.673665	-2.49021	0.0001	0.0007455
LOC100996693,SPEG	chr2:220299699-220363388	23.5785	14.7938	-0.672478	-2.13806	0.00045	0.00277648
TADA3	chr3:9821636-9878040	13.896	8.71987	-0.672292	-1.64045	0.0101	0.0365625
YIF1B	chr19:38794199-38806606	6.27723	3.94049	-0.671753	-2.28757	0.00025	0.00166869
ILVBL	chr19:15218174-15236610	24.1895	15.1853	-0.671708	-2.65511	5e-05	0.000399469
RPS9	chr19:54704725-54711515	548.394	344.302	-0.671539	-5.12159	5e-05	0.000399469
ABCB9	chr12:123405497-123451056	2.65286	1.66595	-0.671203	-1.73622	0.0018	0.00899524
FHL3	chr1:38462426-38471188	10.7264	6.73719	-0.670948	-2.38764	0.00015	0.00106939
NECAB1	chr8:91803920-91997485	3.6118	2.26933	-0.670449	-1.82737	0.00465	0.0196577
ARHGAP33	chr19:36266416-36279724	3.80597	2.39377	-0.668981	-2.04756	0.00115	0.00618111
PLEKHM2	chr1:16010826-16061396	14.1983	8.9371	-0.667835	-2.852	5e-05	0.000399469
STRN4	chr19:47222767-47264088	15.0976	9.5103	-0.66676	-3.16864	5e-05	0.000399469
GGA1	chr22:38003943-38029649	18.005	11.3468	-0.666117	-2.84966	5e-05	0.000399469
FAM167A	chr8:11197145-11325158	41.8163	26.3822	-0.6645	-3.36699	5e-05	0.000399469
LOC729218	chr4:119512898-119556180	10.0522	6.34322	-0.664224	-2.10238	0.00185	0.00920378
NDN	chr15:23930553-23932450	12.7395	8.04021	-0.664004	-3.15374	0.00015	0.00106939
IER2	chr19:13261281-13265718	28.4981	17.9869	-0.663918	-4.25678	5e-05	0.000399469
TCF7L1	chr2:85360582-85537511	2.01389	1.27121	-0.663782	-2.23957	0.0049	0.0205298
LIPI	chr21:15399760-15583212	10.6964	6.75518	-0.663056	-2.47902	0.0001	0.0007455
VILL	chr3:38035077-38048824	3.33178	2.10556	-0.662089	-1.82992	0.00525	0.0216953
CAPN1	chr11:64948685-64979477	9.61644	6.07875	-0.661728	-2.57941	0.0001	0.0007455
PLA2G15	chr16:68279246-68294961	4.30275	2.72005	-0.661623	-2.58833	0.0006	0.00355278
CDIPT	chr16:29869651-29874609	44.3335	28.0334	-0.661252	-2.80525	5e-05	0.000399469
MTG1	chr10:135207620-135238121	29.7014	18.7835	-0.661067	-2.82757	0.00035	0.00223606
ZNF512B	chr20:62571181-62601223	11.19	7.07756	-0.660881	-2.48469	0.0001	0.0007455
PGAP3	chr17:37827374-37844323	3.6873	2.33237	-0.660765	-1.94554	0.0015	0.0077319
MRPS12	chr19:39405897-39423659	12.32	7.79533	-0.660317	-1.57961	0.009	0.0333516
PYCR1	chr17:79890253-79895204	108.748	68.8195	-0.660099	-3.28718	5e-05	0.000399469
THOP1	chr19:2785505-2813599	31.4906	19.9318	-0.659848	-3.78061	5e-05	0.000399469
STK11	chr19:1205797-1228434	15.1298	9.57757	-0.659664	-2.37827	5e-05	0.000399469
TOMM40	chr19:45394476-45406946	36.7076	23.2373	-0.659637	-2.96865	5e-05	0.000399469
FUT8	chr14:65877309-66210839	27.0894	17.1502	-0.659498	-3.30037	5e-05	0.000399469
TGFB1I1	chr16:31483475-31489281	11.8762	7.52322	-0.658653	-2.42108	0.0001	0.0007455
FAM102A	chr9:130702764-130742812	9.64984	6.11417	-0.658348	-2.63935	5e-05	0.000399469
OAZ1	chr19:2269484-2273487	520.378	329.76	-0.658142	-3.41625	5e-05	0.000399469
RAB11B	chr19:8439259-8469317	24.8674	15.7612	-0.657879	-3.19976	5e-05	0.000399469
CDK20	chr9:90581172-90589695	4.6028	2.91756	-0.65775	-2.13131	0.0004	0.00250855
LMNB2	chr19:2428162-2456966	56.2907	35.6866	-0.657512	-3.26939	5e-05	0.000399469
STK33	chr11:8413412-8615836	2.65152	1.68226	-0.656423	-2.06365	0.00175	0.00878319
GCH1	chr14:55308705-55369542	45.2925	28.7377	-0.656328	-3.15784	5e-05	0.000399469
UPF1	chr19:18942743-18979041	22.029	13.9791	-0.656132	-3.05679	5e-05	0.000399469
CYC1	chr8:145149937-145152430	118.438	75.2078	-0.655178	-3.1048	5e-05	0.000399469
DYRK1B	chr19:40315986-40324873	2.28087	1.44912	-0.654404	-1.58806	0.00695	0.0271674
C22orf29,GNB1L	chr22:19775933-19842462	10.9734	6.97434	-0.653879	-2.76755	5e-05	0.000399469
MAN2B1	chr19:12756962-12777591	7.23518	4.59911	-0.653674	-2.3866	0.0001	0.0007455
TUBB6	chr18:12307667-12377275	28.4888	18.1101	-0.653604	-2.24844	0.0042	0.0181039
RHBDD2	chr7:75508316-75518245	22.4757	14.2922	-0.653143	-2.64574	5e-05	0.000399469
FBXL16	chr16:742499-755825	14.2035	9.03442	-0.652739	-3.78279	5e-05	0.000399469
GRAMD1A	chr19:35491245-35517674	16.8227	10.7008	-0.6527	-2.60121	5e-05	0.000399469
PNMA3	chrX:152224765-152228827	1.49689	0.952329	-0.652436	-1.87274	0.00325	0.0146266
ZNF341	chr20:32319565-32398905	1.34487	0.85562	-0.652426	-1.59442	0.0077	0.029471
STK40	chr1:36805219-36851528	16.8506	10.7241	-0.65195	-2.78547	5e-05	0.000399469
ARL2,SNX15	chr11:64781576-64808044	100.127	63.7736	-0.650803	-3.91303	5e-05	0.000399469
AP1M1	chr19:16308664-16346156	32.3537	20.6096	-0.650617	-2.94158	5e-05	0.000399469
TARBP2	chr12:53893681-53900216	24.8592	15.8461	-0.649654	-2.50043	5e-05	0.000399469
MAP2K7	chr19:7968664-7979368	11.1347	7.09802	-0.649579	-3.0966	0.0001	0.0007455
RAD23A	chr19:13056627-13064457	69.495	44.3065	-0.649392	-3.16302	5e-05	0.000399469
HSD17B8	chr6:33172413-33174632	4.33238	2.76427	-0.648263	-1.65737	0.01225	0.0426634
PRUNE2	chr9:79226291-79521018	5.44709	3.47635	-0.647913	-2.09389	0.0006	0.00355278
CCDC71	chr3:49199102-49203785	6.59406	4.21019	-0.647281	-2.18393	0.00075	0.00430451
BIN1	chr2:127805598-127864903	45.0337	28.7604	-0.64692	-2.96296	5e-05	0.000399469
CPZ	chr4:8594386-8621488	2.94517	1.88123	-0.646677	-2.13591	0.0009	0.00501969
CHMP1A	chr16:89710838-89738297	23.5634	15.0515	-0.646645	-3.28104	5e-05	0.000399469
CEBPB	chr20:48801139-48809227	12.7578	8.14953	-0.646591	-1.78849	0.0002	0.00137459
SLC37A4	chr11:118895032-118901616	56.114	35.8456	-0.646568	-3.03375	5e-05	0.000399469
RPLP2	chr11:809935-812876	1791.57	1145	-0.645875	-4.77062	5e-05	0.000399469
GALNS	chr16:88879954-88923374	4.00045	2.55704	-0.645685	-2.03838	0.00155	0.00794127
MRPL23	chr11:1968501-1977839	85.0899	54.402	-0.645328	-4.02387	5e-05	0.000399469
MAD2L2	chr1:11734536-11751678	20.9801	13.4151	-0.64516	-2.43475	5e-05	0.000399469
TEX264	chr3:51705190-51738339	15.3163	9.80538	-0.643421	-2.35691	0.00015	0.00106939
YIF1A	chr11:66052048-66056638	60.9012	38.991	-0.643329	-2.70867	5e-05	0.000399469
HDGFRP2	chr19:4472192-4517716	26.3412	16.8677	-0.643058	-3.34281	5e-05	0.000399469
PTPRF	chr1:43996546-44089470	12.8483	8.22923	-0.642742	-3.03134	5e-05	0.000399469
IRS1	chr2:227596032-227663506	3.44594	2.20739	-0.642553	-2.87	5e-05	0.000399469
CLN3	chr16:28477973-28503623	20.742	13.2949	-0.641682	-2.59194	5e-05	0.000399469
TRAF2	chr9:139780964-139821292	10.0455	6.43901	-0.641643	-2.47276	0.0001	0.0007455
TFAP4	chr16:4307186-4323001	13.4225	8.6041	-0.641556	-3.24498	5e-05	0.000399469
MAN1B1	chr9:139981378-140003850	19.4228	12.4531	-0.641251	-2.86555	5e-05	0.000399469
LIN37	chr19:36239261-36245420	3.82791	2.45455	-0.641098	-1.67138	0.00995	0.0361338
ADCK4,NUMBL	chr19:41171811-41222805	8.25147	5.29317	-0.640519	-2.18856	0.00095	0.00525491
ACO2	chr22:41865128-41940610	45.8935	29.4439	-0.640321	-2.68677	0.0001	0.0007455
KCND1	chrX:48818638-48828251	0.948977	0.608866	-0.640249	-1.91846	0.0115	0.0405572
AP1B1	chr22:29723666-29784572	22.8541	14.6685	-0.639731	-3.3567	5e-05	0.000399469
FAM160A2	chr11:6232563-6255941	5.97095	3.83463	-0.638871	-2.43576	5e-05	0.000399469
CHMP6	chr17:78965640-78973933	6.93425	4.45416	-0.638586	-2.68568	0.00115	0.00618111
ATP6V1B1,VAX2	chr2:71127719-71192561	8.30154	5.33463	-0.637992	-1.97344	0.00615	0.0246717
CMTM3	chr16:66637934-66647808	20.5751	13.2217	-0.637991	-2.69993	5e-05	0.000399469
GSTM4	chr1:110198697-110208123	5.62276	3.61323	-0.637989	-2.02458	0.00275	0.0127645
CHERP	chr19:16607121-16653263	15.0547	9.68384	-0.636561	-2.45276	5e-05	0.000399469
AJUBA	chr14:23440359-23451851	1.44748	0.931238	-0.636326	-1.69583	0.01235	0.0429178
RRP9	chr3:51967423-51975957	28.4729	18.326	-0.635698	-2.72074	5e-05	0.000399469
DCAF15	chr19:14041999-14072256	12.4574	8.02845	-0.633815	-2.41544	0.00015	0.00106939
RNF187	chr1:228675067-228685579	32.407	20.892	-0.633355	-2.99915	5e-05	0.000399469
MCM5	chr22:35796080-35851348	61.7448	39.8064	-0.633316	-3.76473	5e-05	0.000399469
CUEDC1	chr17:55938603-56032684	5.18866	3.34512	-0.633306	-2.10913	0.00045	0.00277648
CCDC22	chrX:49091926-49121288	7.17007	4.62445	-0.632706	-2.73008	0.00035	0.00223606
PML	chr15:74287013-74340155	5.45501	3.51907	-0.632389	-2.14728	0.00025	0.00166869
INSM2	chr14:36003247-36278432	80.2279	51.782	-0.631655	-3.43665	0.0001	0.0007455
JADE2	chr5:133860065-133918920	4.30477	2.77932	-0.631204	-2.60203	5e-05	0.000399469
ZFP36L1	chr14:69254371-69262960	8.00102	5.16778	-0.63064	-2.41917	0.0001	0.0007455
KIAA0195	chr17:73452540-73511664	15.552	10.0454	-0.630571	-3.18421	5e-05	0.000399469
DOCK5	chr8:25042286-25273579	8.79895	5.68484	-0.630213	-3.10058	5e-05	0.000399469
ID1	chr20:30193085-30194317	16.2338	10.4892	-0.630092	-1.93809	0.00125	0.00663043
SOWAHC	chr2:110371910-110376564	3.71025	2.39776	-0.629829	-2.60917	0.0003	0.00195333
LRRC61,ZBED6CL	chr7:149944300-150035245	32.1771	20.795	-0.629798	-3.3018	5e-05	0.000399469
MNT	chr17:2287353-2304258	5.64466	3.64874	-0.62949	-2.9954	5e-05	0.000399469
PDLIM5	chr4:95373007-95589602	148.406	95.9698	-0.628896	-3.33938	5e-05	0.000399469
PKP2	chr12:32943679-33049780	9.12456	5.90164	-0.62864	-2.73996	5e-05	0.000399469
ABHD14A,ACY1	chr3:52002525-52023220	22.9125	14.8282	-0.627791	-2.2307	0.001	0.00549297
GLTSCR2	chr19:48248792-48260323	44.2702	28.6599	-0.627304	-2.61484	5e-05	0.000399469
MED15	chr22:20861828-20941919	11.2614	7.29064	-0.627268	-2.5695	0.0001	0.0007455
LTBP3	chr11:65292547-65325699	13.2176	8.55751	-0.627193	-2.15624	0.00055	0.00329732
SIL1	chr5:138282069-138534065	9.60679	6.21982	-0.627181	-2.42685	0.0002	0.00137459
FPGS	chr9:130565136-130576956	16.8996	10.9419	-0.627133	-2.48819	5e-05	0.000399469
SIK2	chr11:111473114-111637169	6.19067	4.00847	-0.627043	-1.84729	0.005	0.0208649
FGD1	chrX:54471886-54522599	12.5557	8.13249	-0.626569	-3.32298	5e-05	0.000399469
SYMPK	chr19:46318699-46366548	15.8214	10.2498	-0.626285	-2.86363	5e-05	0.000399469
EIF4EBP1	chr8:37888019-37917883	150.782	97.7844	-0.624792	-4.17597	5e-05	0.000399469
ZNF335	chr20:44576973-44600833	5.85144	3.79475	-0.624788	-2.52405	0.00025	0.00166869
MPV17L	chr16:15489610-15507277	5.50274	3.56942	-0.624461	-1.68334	0.0056	0.0228568
EPHA2	chr1:16450831-16482582	1.56397	1.01517	-0.623492	-2.09661	0.0055	0.0225302
SLC43A1	chr11:57252002-57283192	15.0188	9.75108	-0.623139	-2.47807	0.0002	0.00137459
LINC00999	chr10:38717073-38741081	1.23943	0.804836	-0.622908	-2.10996	0.00545	0.0223626
AASS	chr7:121713408-121784344	14.6496	9.51323	-0.622852	-3.02615	5e-05	0.000399469
FSTL1	chr3:120113060-120169918	44.2852	28.7591	-0.622809	-3.10068	5e-05	0.000399469
MCOLN1	chr19:7587495-7599009	7.33014	4.7615	-0.622425	-1.81702	0.00205	0.010019
HAUS5	chr19:36103645-36116578	6.29766	4.09085	-0.622414	-2.51716	0.0001	0.0007455
GPSM1	chr9:139216997-139254510	19.1817	12.4603	-0.622388	-2.38436	5e-05	0.000399469
MIER2	chr19:305572-344791	6.75403	4.38764	-0.622303	-2.2733	0.00035	0.00223606
ANKS6	chr9:101493659-101558794	4.54072	2.95055	-0.62194	-1.59244	0.0098	0.0357056
RNF112	chr17:19314359-19320664	5.95439	3.87053	-0.621421	-2.39824	0.00015	0.00106939
EMC10	chr19:50970041-50988452	20.5208	13.34	-0.621324	-3.27736	0.0001	0.0007455
LOC150776	chr2:132202795-132366974	14.3558	9.33647	-0.62068	-2.04584	0.0008	0.00454588
SAMD10	chr20:62605378-62611383	1.9825	1.29006	-0.619884	-1.43657	0.0142	0.0479622
PER1	chr17:8043787-8059652	5.6281	3.66307	-0.619595	-2.40367	0.00015	0.00106939
TSHZ2	chr20:51588806-52111976	8.37164	5.44961	-0.619356	-2.74472	5e-05	0.000399469
SYNDIG1	chr20:24449834-24647253	2.34321	1.52547	-0.619233	-1.62152	0.00895	0.0331921
RAI1	chr17:17584786-17740325	5.59824	3.64535	-0.618917	-1.95952	0.00985	0.0358459
POLD2	chr7:44143959-44163169	87.7254	57.1462	-0.618337	-2.826	5e-05	0.000399469
TDRP	chr8:439766-495781	5.1239	3.33821	-0.618167	-2.32075	0.00045	0.00277648
SMCO4	chr11:93211638-93276546	32.9759	21.4893	-0.61779	-2.50312	0.0001	0.0007455
MAP2K2	chr19:4090319-4124126	55.1528	35.944	-0.617682	-3.86263	5e-05	0.000399469
ACTN4	chr19:39138266-39235114	21.6685	14.1242	-0.617427	-3.19094	5e-05	0.000399469
EEF2	chr19:3708334-3987432	630.503	410.989	-0.617403	-3.2546	5e-05	0.000399469
MSX2	chr5:174151574-174157902	10.1639	6.62746	-0.616927	-2.86361	0.00015	0.00106939
VARS2	chr6:30881984-30896244	14.9184	9.7321	-0.61627	-2.67114	5e-05	0.000399469
CLDN15,FIS1	chr7:100875372-100890022	126.184	82.3458	-0.615767	-2.74029	5e-05	0.000399469
CC2D1A	chr19:14016955-14041693	6.46621	4.22024	-0.615594	-2.33321	0.0003	0.00195333
NOC2L	chr1:860199-894679	50.1295	32.7207	-0.615453	-3.01507	5e-05	0.000399469
RAB11FIP3	chr16:475667-577407	10.7029	6.98895	-0.614851	-2.64911	0.0003	0.00195333
MYLK3	chr16:46736193-46797158	0.999281	0.652589	-0.614717	-1.95546	0.003	0.0137119
CRIP2	chr14:105939274-105946507	12.1683	7.94954	-0.614186	-1.58173	0.00595	0.0240164
GAS6	chr13:114518582-114567076	4.16896	2.72418	-0.613864	-2.32423	0.0057	0.0231986
FAM73B	chr9:131798919-131834400	4.99396	3.26428	-0.613421	-2.33527	0.00015	0.00106939
MAST1	chr19:12949258-12985766	10.5748	6.91278	-0.613289	-2.2207	0.0003	0.00195333
TKT	chr3:53258462-53290130	129.578	84.7226	-0.613004	-3.16224	5e-05	0.000399469
HPS6	chr10:103825123-103827795	7.86899	5.14632	-0.612637	-2.93919	0.00055	0.00329732
D2HGDH,GAL3ST2,NEU4	chr2:242673993-242758739	9.68978	6.33905	-0.612197	-2.82799	0.00035	0.00223606
CRELD2	chr22:50312277-50321188	11.0193	7.20911	-0.612136	-2.13032	0.0008	0.00454588
AGAP3	chr7:150782917-150841524	49.8741	32.631	-0.612047	-2.83068	5e-05	0.000399469
IQCE	chr7:2598605-2654368	3.04393	1.99223	-0.611554	-1.85444	0.00295	0.0135321
TECR	chr19:14640354-14676792	88.8905	58.1804	-0.611495	-2.76095	5e-05	0.000399469
NAT8L	chr4:2061238-2070816	3.38159	2.21404	-0.611019	-2.96471	0.0004	0.00250855
ARL6IP4,OGFOD2	chr12:123459189-123467460	61.0526	39.9819	-0.610706	-2.63873	5e-05	0.000399469
DBNL	chr7:44084238-44101322	27.5554	18.047	-0.610578	-2.77114	5e-05	0.000399469
SH2D3C	chr9:130500595-130541048	2.21348	1.4502	-0.610066	-1.59303	0.0083	0.0312899
CXXC1	chr18:47808712-47814692	8.38014	5.49499	-0.608857	-2.33054	0.00015	0.00106939
ABCC9	chr12:21950321-22094334	6.53159	4.28329	-0.608715	-2.34812	0.0002	0.00137459
SLC35C2	chr20:44978166-44993097	19.8647	13.0295	-0.608428	-2.52413	0.0001	0.0007455
KDM4B	chr19:4969123-5153608	7.11793	4.6688	-0.608406	-2.46084	0.00015	0.00106939
GLB1L2	chr11:134201767-134246218	17.3432	11.3794	-0.607946	-2.93102	5e-05	0.000399469
AGFG2	chr7:100136833-100165843	1.65234	1.08469	-0.607234	-1.80893	0.0037	0.0163015
SLC19A1	chr21:46825051-46962385	7.70354	5.05719	-0.607185	-1.87261	0.0011	0.00594777
ZNF788	chr19:12203077-12225622	2.55061	1.67541	-0.606326	-2.10489	0.00145	0.00751997
ZNF777	chr7:149128453-149158053	7.08565	4.65453	-0.606266	-2.23327	0.0002	0.00137459
MAPK8IP2	chr22:51039073-51052394	16.6977	10.9717	-0.605859	-2.37918	5e-05	0.000399469
B4GALT7	chr5:177027118-177037392	6.29688	4.13779	-0.605775	-2.33869	0.0026	0.0121923
PAK1	chr11:77033059-77185108	50.2579	33.0346	-0.605371	-3.1385	5e-05	0.000399469
ADCK2	chr7:140366480-140394909	13.9758	9.19028	-0.604747	-2.25393	0.00055	0.00329732
USP51	chrX:55511048-55515631	1.08393	0.712959	-0.604382	-1.69864	0.0109	0.038851
FBRSL1	chr12:133067156-133161773	11.2501	7.40211	-0.603925	-2.15241	5e-05	0.000399469
SIX4	chr14:61176255-61190852	3.24748	2.13717	-0.603619	-2.08966	0.0017	0.00857674
PTK2B	chr8:27168998-27316910	1.11784	0.736158	-0.602631	-1.63112	0.0107	0.038264
ITPK1	chr14:93403258-93582263	23.1011	15.2197	-0.602022	-3.34285	5e-05	0.000399469
SLMO1	chr18:12407894-12432495	5.05634	3.33144	-0.60195	-1.84845	0.00315	0.0142619
PNKD	chr2:219135114-219232817	35.3921	23.3316	-0.601139	-2.95375	0.00065	0.00380777
NCAPH2	chr22:50946644-50968514	32.1038	21.1652	-0.601052	-3.07907	5e-05	0.000399469
MAP6	chr11:75297961-75379732	21.096	13.91	-0.600847	-2.53315	0.0001	0.0007455
RHPN2	chr19:33469497-33555824	2.21671	1.46225	-0.600225	-1.99506	0.00365	0.0161302
LGALS3BP	chr17:76967334-76976061	64.0587	42.2588	-0.600141	-3.59501	5e-05	0.000399469
STXBP5	chr6:147162524-147712094	13.5101	8.91447	-0.599818	-3.00194	5e-05	0.000399469
MAP2K5	chr15:67835020-68099461	12.4007	8.19372	-0.597831	-2.31716	0.00035	0.00223606
SYT13	chr11:45261852-45307884	2.70183	1.78624	-0.597007	-2.20869	0.0009	0.00501969
MVP,PAGR1,PRRT2	chr16:29823408-29859360	38.8582	25.6919	-0.596908	-2.9457	0.0001	0.0007455
ANKRD13B	chr17:27920526-27949906	21.5906	14.2912	-0.595274	-2.97263	0.00025	0.00166869
NNAT	chr20:36145818-36156333	112.781	74.6549	-0.595221	-2.45618	5e-05	0.000399469
XYLT1	chr16:17196180-17564738	0.728079	0.481961	-0.59518	-1.88546	0.00565	0.0230262
TNFAIP8	chr5:118604386-118730299	4.2891	2.84	-0.594786	-1.92728	0.00195	0.00961125
FBXL19	chr16:30930639-30960104	6.88213	4.55758	-0.594588	-1.86679	0.0023	0.0110371
ADGRL1	chr19:14247963-14317012	17.7757	11.7894	-0.592416	-3.32398	5e-05	0.000399469
ZSWIM8	chr10:75545381-75571589	7.72772	5.12654	-0.592059	-2.36891	0.00085	0.00478615
BGN	chrX:152713122-152775004	100.32	66.6134	-0.590733	-2.78747	5e-05	0.000399469
TSPAN17	chr5:176074387-176086059	11.153	7.40683	-0.590499	-2.42778	0.0001	0.0007455
MYADM	chr19:54368837-54379689	8.61802	5.73055	-0.588684	-2.21801	0.00035	0.00223606
MLLT1	chr19:6210387-6279959	26.3832	17.5465	-0.588434	-2.70171	5e-05	0.000399469
TUBGCP6	chr22:50656085-50683438	14.1101	9.38507	-0.588285	-2.11305	0.0028	0.0129625
SEZ6L2	chr16:29882477-29910597	15.7834	10.499	-0.588163	-2.50986	5e-05	0.000399469
FAM19A5	chr22:48885271-49147747	5.84116	3.88601	-0.587967	-1.9431	0.00145	0.00751997
LOC100133331	chr1:661138-674272	1.76606	1.17518	-0.587645	-1.63265	0.0057	0.0231986
CDC34	chr19:531732-542087	40.9675	27.2646	-0.587454	-2.32846	0.00015	0.00106939
QPRT	chr16:29682060-29710066	29.1923	19.4307	-0.587248	-2.60129	0.0001	0.0007455
TSC2	chr16:2097989-2185899	12.9762	8.63776	-0.587144	-2.13306	0.004	0.0173922
NME4	chr16:446724-450857	170.119	113.257	-0.586939	-2.8872	5e-05	0.000399469
AHDC1	chr1:27860755-27930005	2.58676	1.72217	-0.586916	-1.94621	0.00105	0.00571775
EDC4	chr16:67906925-67918482	22.1072	14.7241	-0.58634	-2.79254	5e-05	0.000399469
TMEM198	chr2:220403543-220415317	10.3114	6.87179	-0.585477	-1.68121	0.0065	0.0257503
DISP2	chr15:40650433-40665981	3.677	2.45111	-0.585092	-1.89155	0.00205	0.010019
SMUG1	chr12:54573566-54582778	18.713	12.486	-0.583731	-1.69729	0.00705	0.0274803
CSK	chr15:75074424-75095539	26.0876	17.4129	-0.583213	-2.51134	5e-05	0.000399469
TNRC18	chr7:5344924-5463177	7.69934	5.13954	-0.583096	-2.38988	0.00015	0.00106939
LZTR1	chr22:21336557-21368576	13.0488	8.71268	-0.582727	-2.44657	0.0005	0.00304201
DPAGT1,H2AFX	chr11:118964361-118973566	175.268	117.032	-0.582658	-3.84804	5e-05	0.000399469
SGTA	chr19:2754711-2783354	44.2884	29.5851	-0.582056	-2.49997	5e-05	0.000399469
LIG1	chr19:48618701-48673860	12.3138	8.22686	-0.581858	-2.5006	0.00015	0.00106939
KIAA2013	chr1:11979644-11986485	30.7839	20.5698	-0.581651	-2.52611	0.0001	0.0007455
GPX4	chr19:1103924-1106788	105.611	70.575	-0.581532	-2.66069	5e-05	0.000399469
CORO7,CORO7-PAM16,PAM16	chr16:4382224-4466962	54.1399	36.1798	-0.581511	-2.65432	0.00655	0.0259079
C2CD2L	chr11:118978059-118989178	9.19236	6.14308	-0.581473	-2.30028	0.00025	0.00166869
RGS2	chr1:192778166-192781407	37.9828	25.3961	-0.580742	-2.69508	5e-05	0.000399469
MOGS	chr2:74688183-74692537	26.754	17.8895	-0.580643	-2.56311	5e-05	0.000399469
SSH2	chr17:27952953-28435470	8.30562	5.55526	-0.580234	-1.77934	0.005	0.0208649
MAMDC4,PHPT1	chr9:139743143-139755303	32.8027	21.9407	-0.580204	-3.32205	5e-05	0.000399469
LOC100507437	chr14:105881610-105886076	2.34874	1.57104	-0.580171	-1.62963	0.01095	0.0389881
KIF13A	chr6:17759374-17987854	4.08347	2.7324	-0.579627	-2.06776	0.00155	0.00794127
PLCB2	chr15:40576463-40600174	1.70764	1.14283	-0.579395	-1.76589	0.0057	0.0231986
PSD	chr10:104162373-104182893	14.4662	9.68158	-0.579376	-2.65625	0.00045	0.00277648
FAM86JP	chr3:125635443-125655887	2.50751	1.67905	-0.578605	-1.69223	0.01445	0.0486408
LRPAP1	chr4:3505323-3534224	5.6315	3.7752	-0.576965	-2.46254	5e-05	0.000399469
FLJ44635,NHSL2	chrX:71130937-71381600	32.1595	21.5669	-0.576424	-2.58728	5e-05	0.000399469
CEP162	chr6:84743246-84937620	7.02305	4.71572	-0.574618	-1.75121	0.009	0.0333516
CHMP2A	chr19:59062924-59066491	46.3968	31.1551	-0.574555	-2.51963	0.0002	0.00137459
PCBP4	chr3:51989329-52001482	22.8294	15.335	-0.574064	-2.33105	0.00025	0.00166869
DDX12P	chr12:9569741-9601198	15.882	10.6699	-0.573846	-2.72045	5e-05	0.000399469
RBM38	chr20:55966453-55984391	7.22063	4.85368	-0.573044	-1.84312	0.00085	0.00478615
B4GALT2	chr1:44444589-44456884	57.2869	38.521	-0.572561	-2.67307	5e-05	0.000399469
C17orf49,RNASEK	chr17:6915735-6922973	75.0789	50.5081	-0.571892	-3.72857	5e-05	0.000399469
TMEM101	chr17:42088531-42101419	24.1568	16.2521	-0.571802	-2.2929	0.0001	0.0007455
AMOTL1	chr11:94473409-94611517	59.7073	40.1708	-0.571762	-3.16388	5e-05	0.000399469
CTDSP1	chr2:219263060-219270664	34.1203	22.959	-0.571569	-2.58144	5e-05	0.000399469
KIAA1919	chr6:111580481-111591854	3.49476	2.35185	-0.571395	-2.14067	0.0008	0.00454588
H6PD	chr1:9294862-9331394	7.80971	5.25726	-0.570957	-2.36555	0.00025	0.00166869
ZBTB7B	chr1:154975105-154991001	2.43652	1.64146	-0.569847	-1.62105	0.0043	0.0184527
SPARC	chr5:151040656-151067468	25.3897	17.1063	-0.569717	-2.77954	5e-05	0.000399469
PRPF31	chr19:54606111-54635150	20.7394	13.9844	-0.568558	-2.18801	0.0006	0.00355278
NEDD4	chr15:56119116-56285944	5.21588	3.51811	-0.568107	-2.4325	0.00025	0.00166869
PUF60	chr8:144898513-144911556	65.4228	44.1508	-0.567352	-2.76229	5e-05	0.000399469
TNFAIP2	chr14:103592478-103603777	3.39615	2.29262	-0.5669	-1.89452	0.00115	0.00618111
LINC00997	chr7:32797897-32802536	2.7354	1.84687	-0.566672	-2.21433	0.00175	0.00878319
RAB11FIP5	chr2:73300509-73340146	5.45375	3.68283	-0.566434	-2.07576	0.0006	0.00355278
CX3CL1	chr16:57406372-57418960	5.03948	3.40319	-0.566387	-2.07334	0.0007	0.00405883
TYRO3	chr15:41851219-41871536	6.70225	4.52871	-0.565545	-2.28517	0.00015	0.00106939
SHD	chr19:4278597-4290720	2.66878	1.80368	-0.565237	-2.26631	0.01385	0.0470755
DHX30	chr3:47844398-47891797	20.8038	14.0619	-0.565052	-2.56329	5e-05	0.000399469
ASCC1	chr10:73851936-73995618	29.9688	20.2586	-0.564927	-1.93925	0.0029	0.0133449
UBALD2	chr17:74261285-74267379	10.4545	7.0675	-0.564857	-2.7708	0.0017	0.00857674
NMB	chr15:85198359-85201802	8.79031	5.94415	-0.564443	-1.51885	0.0086	0.0321494
AP2A1	chr19:50270179-50316567	7.11418	4.81269	-0.563856	-2.2532	0.0046	0.019493
PIAS4	chr19:4007595-4039384	7.09215	4.79899	-0.563493	-2.93884	0.00065	0.00380777
THBS3	chr1:155165346-155197325	16.9372	11.4665	-0.562767	-1.84768	0.0041	0.017752
C16orf91	chr16:1469744-1470801	15.3762	10.4131	-0.5623	-2.68139	0.002	0.0098166
INO80E	chr16:30007529-30025716	38.3894	26.0115	-0.561561	-2.40469	0.00465	0.0196577
GIGYF1	chr7:100276964-100288362	25.7789	17.49	-0.559663	-2.73046	5e-05	0.000399469
FLII	chr17:18128410-18162230	5.74624	3.89947	-0.559339	-1.71795	0.00645	0.0255959
EFNB1	chrX:68048839-68062006	5.42903	3.68504	-0.559012	-2.62538	0.00135	0.00707314
DBN1	chr5:176883613-176900694	64.8426	44.0146	-0.558958	-2.75439	5e-05	0.000399469
DTYMK	chr2:242615156-242626383	58.8863	39.9737	-0.558881	-2.42451	5e-05	0.000399469
ZMAT5	chr22:30116343-30163038	12.1219	8.22872	-0.558875	-1.59787	0.01175	0.0412384
RHOBTB2	chr8:22844929-22941132	8.89938	6.04193	-0.558694	-2.58103	0.0002	0.00137459
MAP2K3	chr17:21187967-21218551	6.80363	4.61924	-0.55865	-1.97253	0.00195	0.00961125
PPARGC1B	chr5:149109814-149234585	1.84588	1.25336	-0.558513	-2.20579	0.00065	0.00380777
GOLGA2P5	chr12:100550108-100592731	3.51545	2.38749	-0.558216	-1.60734	0.01215	0.0423914
PMVK	chr1:154897207-154909600	34.8455	23.6653	-0.558195	-2.3304	0.00025	0.00166869
TMEM109	chr11:60681370-60690915	43.8589	29.7908	-0.558001	-3.33498	5e-05	0.000399469
SETD1A	chr16:30968614-30996122	8.40455	5.71173	-0.557242	-2.40096	5e-05	0.000399469
MVK	chr12:110011483-110035436	10.6219	7.22066	-0.556844	-2.12023	0.0007	0.00405883
PRDX2	chr19:12907633-12912724	352.313	239.5	-0.556833	-3.98268	5e-05	0.000399469
DBH	chr9:136499744-136524668	8.75	5.94881	-0.556682	-2.60523	0.00065	0.00380777
PTMS	chr12:6875324-6881607	343.495	233.685	-0.555722	-2.83516	5e-05	0.000399469
RPAP1	chr15:41809352-41836475	13.9468	9.4896	-0.555515	-2.53878	0.00015	0.00106939
RANGAP1	chr22:41640780-41756151	38.4509	26.1788	-0.554615	-2.17667	0.00245	0.0116169
TUBG1	chr17:40731457-40767256	77.9409	53.0696	-0.554495	-2.22879	0.00045	0.00277648
IER5	chr1:181057637-181062032	9.67914	6.59392	-0.553741	-1.78896	0.00155	0.00794127
NRCAM	chr7:107788001-108096841	51.7322	35.2526	-0.55333	-3.02143	5e-05	0.000399469
ZNF786	chr7:148766729-148787869	5.24508	3.5746	-0.553185	-2.0892	0.00095	0.00525491
UBXN1	chr11:62443969-62446589	76.5713	52.1869	-0.553115	-2.60142	5e-05	0.000399469
ATP6V0C	chr16:2563726-2570224	66.6249	45.4712	-0.551107	-2.12649	0.00015	0.00106939
CACNB1	chr17:37329708-37353956	5.73073	3.91311	-0.550404	-1.80583	0.0068	0.0267083
RABL6	chr9:139690789-139735639	59.2132	40.4405	-0.550118	-2.57117	0.0001	0.0007455
YDJC	chr22:21982377-21984340	16.9967	11.6084	-0.550092	-3.38412	0.00175	0.00878319
JAG2	chr14:105607317-105635161	1.31649	0.899154	-0.550054	-1.37819	0.0131	0.0450273
IMPA2	chr18:11981426-12031865	8.36172	5.7147	-0.549121	-1.75351	0.00455	0.0193184
SMO	chr7:128828712-128853392	16.7458	11.4462	-0.548934	-1.96128	0.00175	0.00878319
DPP9	chr19:4675238-4723855	13.1598	8.99889	-0.54832	-2.07689	0.0006	0.00355278
ACOT7	chr1:6324331-6453826	82.548	56.4568	-0.548085	-2.46938	0.00035	0.00223606
MGRN1	chr16:4674824-4741104	11.8318	8.0933	-0.547869	-2.18999	0.0004	0.00250855
SH3PXD2B	chr5:171752186-171881527	5.24861	3.5905	-0.547752	-2.29757	0.0001	0.0007455
TMEM219	chr16:29973350-29984373	34.4928	23.612	-0.546772	-2.1377	0.0015	0.0077319
SFI1	chr22:31892124-32072905	11.3804	7.79149	-0.546578	-1.80782	0.0048	0.0201858
FUK	chr16:70488497-70514305	3.94854	2.70378	-0.546345	-1.93961	0.00275	0.0127645
PFKP	chr10:3109711-3178997	61.8269	42.3535	-0.545752	-2.76373	5e-05	0.000399469
ABL1	chr9:133589267-133763062	28.6452	19.6367	-0.544747	-2.73936	5e-05	0.000399469
PIP5K1C	chr19:3630178-3700490	4.61775	3.1673	-0.543939	-2.01325	0.0005	0.00304201
CD44	chr11:35160416-35253949	50.0236	34.3142	-0.543804	-2.89345	5e-05	0.000399469
TNKS1BP1	chr11:57067102-57092413	8.11638	5.56814	-0.54364	-2.391	0.0002	0.00137459
ZNF48	chr16:30389453-30411429	11.6797	8.01321	-0.543555	-2.24422	0.0002	0.00137459
DHX37	chr12:125429881-125473667	9.74693	6.69106	-0.542713	-2.26283	0.00045	0.00277648
RUSC2	chr9:35489948-35563896	5.95598	4.08938	-0.542455	-2.5194	0.0004	0.00250855
CENPBD1P1	chr19:59086765-59110410	5.66342	3.89021	-0.541828	-2.40142	0.00155	0.00794127
CSRNP3	chr2:166326156-166546452	8.87028	6.09807	-0.540626	-1.80354	0.0078	0.0297654
MTA1	chr14:105886185-105937057	59.6529	41.0098	-0.540625	-2.29153	0.0002	0.00137459
WRAP73	chr1:3547330-3566671	20.6451	14.2016	-0.53975	-2.16749	0.0004	0.00250855
KIRREL	chr1:157963062-158070052	6.84459	4.70922	-0.539476	-2.34075	0.0002	0.00137459
DGCR14	chr22:19117700-19132190	3.07597	2.11655	-0.539326	-2.05276	0.00145	0.00751997
PTPN21	chr14:88931928-89021123	3.99123	2.74653	-0.53922	-2.1769	0.0006	0.00355278
PPM1F	chr22:22273791-22307250	9.32982	6.42087	-0.539081	-2.73835	5e-05	0.000399469
CYB5R3	chr22:43013845-43045405	36.2374	24.9457	-0.538686	-2.55076	5e-05	0.000399469
TBRG4	chr7:45139698-45151346	48.6897	33.5194	-0.538622	-3.08876	5e-05	0.000399469
PHACTR2	chr6:143929316-144152322	1.29566	0.892225	-0.538212	-1.86843	0.00435	0.0186279
ALDOC	chr17:26900132-26903951	12.3389	8.49791	-0.538036	-2.10622	0.00105	0.00571775
SF3B5	chr6:144416017-144416754	121.736	83.8822	-0.53732	-3.79258	0.0001	0.0007455
IFRD2	chr3:50316457-50330026	24.6019	16.955	-0.537062	-1.94503	0.0016	0.00815118
TRAF1	chr9:123664670-123691451	1.64897	1.13658	-0.536869	-1.68006	0.0098	0.0357056
C16orf95,FBXO31	chr16:87280097-87425713	8.73773	6.02473	-0.536362	-1.87444	0.0044	0.0187945
JUND	chr19:18390503-18392466	24.1717	16.6666	-0.536357	-4.11362	0.00055	0.00329732
PPAPDC2	chr9:4598315-4666674	6.31425	4.35458	-0.536077	-2.00316	0.0012	0.00641084
NPM3	chr10:103541070-103543170	99.9384	68.9242	-0.536027	-2.50189	5e-05	0.000399469
SIX3	chr2:45147684-45196483	29.2878	20.2079	-0.535386	-2.48073	0.00115	0.00618111
DUSP7	chr3:52082936-52090461	9.42671	6.50644	-0.534887	-2.75061	0.00075	0.00430451
MTG2	chr20:60758080-60778692	6.65515	4.59974	-0.53292	-2.10336	0.00085	0.00478615
FAM193B	chr5:176946789-176981548	14.2041	9.81903	-0.532657	-2.27846	0.0001	0.0007455
GPR135	chr14:59917146-59932059	2.0127	1.39162	-0.532362	-1.66616	0.0061	0.0245134
ANKRD13D	chr11:67056761-67069955	14.1965	9.82374	-0.531191	-2.23269	0.00075	0.00430451
ARF5	chr7:127228405-127231759	109.622	75.8606	-0.53112	-3.37884	5e-05	0.000399469
GALE	chr1:24122087-24127294	13.55	9.37962	-0.530697	-2.03398	0.00175	0.00878319
TMEM208	chr16:67261015-67263182	52.0219	36.012	-0.530639	-3.13624	0.00045	0.00277648
CUEDC2	chr10:104183001-104192423	92.814	64.2558	-0.530516	-3.06125	5e-05	0.000399469
RNF166	chr16:88762902-88772829	8.21105	5.68571	-0.530226	-1.79627	0.00305	0.0138974
VARS	chr6:31745296-31763712	58.6231	40.598	-0.53006	-2.68085	5e-05	0.000399469
CPSF3L	chr1:1243993-1260067	33.6091	23.2774	-0.529922	-2.29498	0.00015	0.00106939
SPTBN2	chr11:66450745-66496230	16.9635	11.7574	-0.528864	-2.66155	0.0001	0.0007455
TAOK2	chr16:29985100-30003582	14.8198	10.2716	-0.528864	-2.4077	0.0004	0.00250855
TUBG2	chr17:40811265-40819176	11.7392	8.13889	-0.52843	-1.98815	0.002	0.0098166
AAMP	chr2:219128851-219134932	47.2152	32.7355	-0.528393	-2.55174	5e-05	0.000399469
GTF2F1	chr19:6379579-6393291	30.4559	21.1231	-0.527898	-2.49218	0.00015	0.00106939
HSD17B11	chr4:88257676-88312455	103.082	71.5194	-0.527381	-2.9263	5e-05	0.000399469
GFER	chr16:2034149-2037750	7.74311	5.37303	-0.527179	-2.36275	0.00145	0.00751997
NADK	chr1:1682604-1711508	31.4564	21.8368	-0.526596	-2.51097	5e-05	0.000399469
C16orf13	chr16:684426-686366	27.6549	19.205	-0.526053	-1.89153	0.0025	0.0118092
HSPA1A	chr6:31783290-31785719	7.44334	5.17238	-0.525124	-2.39479	0.0022	0.0106288
KIAA0556	chr16:27561467-27791692	3.09442	2.15179	-0.52413	-1.72077	0.0074	0.0285203
CDC37	chr19:10501794-10580307	78.7566	54.7718	-0.523968	-3.03534	0.0001	0.0007455
NFIC	chr19:3359560-3469215	12.6874	8.82703	-0.523393	-2.41237	5e-05	0.000399469
PELP1	chr17:4574641-4608824	14.7886	10.2892	-0.523361	-2.3017	0.0004	0.00250855
AK4	chr1:65613231-65697828	4.34938	3.0266	-0.523111	-2.20569	0.00065	0.00380777
PTK7	chr6:43044005-43129458	78.4069	54.5763	-0.522706	-2.74328	5e-05	0.000399469
FKBP10	chr17:39958201-39979469	78.393	54.5745	-0.522497	-2.47515	0.0002	0.00137459
GAL	chr11:68450497-68458647	505.994	352.438	-0.521751	-2.11973	0.00095	0.00525491
RPL8	chr8:146015153-146017805	1501.6	1045.99	-0.521628	-2.85486	5e-05	0.000399469
SAPCD2	chr9:139956575-139965028	22.4498	15.6391	-0.521549	-2.31253	0.0003	0.00195333
COL1A1	chr17:48261456-48279000	1.38819	0.967166	-0.521368	-1.97055	0.014	0.0474524
ADM5,PRMT1	chr19:50180134-50194247	117.962	82.1881	-0.521323	-3.1841	5e-05	0.000399469
ALDH4A1	chr1:19197923-19229293	6.95927	4.84892	-0.521274	-1.92544	0.00235	0.0112319
MAPT	chr17:43920721-44105706	9.71621	6.77045	-0.52114	-2.36334	0.00015	0.00106939
BSN	chr3:49591921-49709273	1.68429	1.17383	-0.520915	-2.08528	0.00085	0.00478615
LINC00890	chrX:110754889-110765627	1.57524	1.09793	-0.520784	-1.61844	0.0116	0.0408284
ARID3A	chr19:926036-974619	1.62583	1.13357	-0.520307	-1.48078	0.0143	0.0482258
C17orf67	chr17:54869273-54911256	1.77912	1.24123	-0.519393	-1.56845	0.01465	0.0491511
ANXA11	chr10:81892257-81965433	47.4573	33.1127	-0.519246	-2.5637	0.00015	0.00106939
PKIG	chr20:43160421-43247678	13.7844	9.6199	-0.518945	-1.94659	0.00245	0.0116169
AKR7A2,AKR7A3	chr1:19586652-19638640	19.7237	13.7722	-0.518168	-1.82518	0.0056	0.0228568
MRPS2	chr9:138392476-138398293	44.696	31.2115	-0.518068	-2.94799	0.0002	0.00137459
XPR1	chr1:180601145-180868319	41.4623	28.9557	-0.517956	-2.49719	0.0001	0.0007455
PTPRN2	chr7:157331745-158380494	8.09784	5.65784	-0.517286	-2.28686	0.0014	0.00729418
SEMA3F	chr3:50192505-50226691	6.30616	4.4075	-0.516803	-1.96968	0.00145	0.00751997
ADGRE5	chr19:14491955-14519537	3.16297	2.21122	-0.516436	-1.70395	0.007	0.02733
SLC6A2	chr16:55687032-55740190	19.3792	13.5498	-0.516232	-2.20359	0.0006	0.00355278
ZNF816,ZNF816-ZNF321P	chr19:53430387-53466164	2.52807	1.7681	-0.515835	-1.62388	0.0149	0.0498089
CEP72	chr5:612404-655666	8.81733	6.1678	-0.515587	-2.07437	0.00075	0.00430451
ARL4C	chr2:235401681-235405697	17.1294	11.983	-0.515477	-2.3371	0.0001	0.0007455
VASP	chr19:46010687-46030240	6.23783	4.36529	-0.514965	-2.28067	0.00445	0.0189712
ZC3H4	chr19:47567441-47617009	7.22225	5.05921	-0.513537	-2.17652	0.00035	0.00223606
DNASE2	chr19:12986024-12992335	8.66696	6.07452	-0.512754	-2.16479	0.0017	0.00857674
ATN1	chr12:7033625-7051582	27.0144	18.9353	-0.51265	-2.43512	0.0001	0.0007455
RING1	chr6:33176285-33180499	24.3094	17.0398	-0.512601	-2.07935	0.001	0.00549297
PPP1R16B	chr20:37434347-37551667	11.578	8.119	-0.512009	-2.43885	0.0002	0.00137459
TMEM87B	chr2:112812799-112877031	6.1186	4.29082	-0.511949	-2.13111	0.001	0.00549297
MGAT1	chr5:180217467-180237137	17.4876	12.2644	-0.51185	-2.34788	0.0009	0.00501969
DNAL4	chr22:39174512-39190161	8.71014	6.11282	-0.510858	-2.13997	0.00455	0.0193184
CALM2	chr2:47387220-47404075	2135.37	1499.15	-0.510346	-2.8988	5e-05	0.000399469
TUBGCP2	chr10:135092133-135126666	14.6737	10.3044	-0.509976	-2.35114	0.0012	0.00641084
SMARCA4	chr19:11071597-11172958	77.6495	54.5313	-0.509893	-2.73382	5e-05	0.000399469
CTNNBIP1	chr1:9908333-9970316	8.11896	5.70246	-0.509711	-2.0372	0.0017	0.00857674
ST3GAL2	chr16:70407975-70472991	7.43516	5.22222	-0.509701	-1.7437	0.00395	0.0172079
TPRA1	chr3:127291878-127314415	14.9302	10.4869	-0.509647	-1.93837	0.0012	0.00641084
INO80B,WBP1	chr2:74682149-74688142	60.4634	42.4734	-0.509504	-1.85622	0.00595	0.0240164
GFOD2	chr16:67708435-67753273	10.5505	7.413	-0.509182	-1.83902	0.005	0.0208649
MFGE8	chr15:89441809-89456700	11.8589	8.33413	-0.508861	-1.97261	0.0012	0.00641084
DENND2A	chr7:140216400-140340334	5.01745	3.52673	-0.508623	-1.83938	0.00525	0.0216953
ZYX	chr7:143078359-143220540	16.5262	11.6173	-0.50848	-2.04431	0.00085	0.00478615
CMBL	chr5:10277453-10308168	18.7471	13.1805	-0.508269	-2.49471	0.00025	0.00166869
MRPS34	chr16:1821895-1823140	91.7535	64.5329	-0.507729	-2.26356	0.00015	0.00106939
TUBB2A	chr6:3153900-3157783	41.2599	29.0365	-0.506876	-2.30029	0.0003	0.00195333
TESK1	chr9:35605280-35618424	4.03116	2.83705	-0.506802	-2.07228	0.0125	0.0433575
PLEKHG3	chr14:65171125-65289866	7.62321	5.36715	-0.506241	-2.17638	0.00325	0.0146266
TOP3B	chr22:22311290-22337240	14.7971	10.4198	-0.505985	-2.1657	0.0009	0.00501969
SNX24	chr5:122181159-122345101	7.47659	5.26508	-0.505926	-1.92077	0.0029	0.0133449
PTGER2	chr14:52781015-52796515	38.6016	27.1925	-0.505452	-2.38789	5e-05	0.000399469
MTMR6	chr13:25820340-25916827	14.0206	9.87701	-0.505402	-1.65656	0.01045	0.0375634
ZBTB48	chr1:6640050-6649460	6.26002	4.41369	-0.504183	-1.69088	0.0069	0.0270226
AP2S1	chr19:47341414-47354252	41.8113	29.4892	-0.503705	-2.0956	0.00115	0.00618111
DAB2IP	chr9:124329380-124547812	12.2525	8.64179	-0.503675	-2.25968	0.00035	0.00223606
LINC01004	chr7:104622193-104631612	1.57845	1.1133	-0.503665	-1.92668	0.0031	0.0140881
CEP164	chr11:117192493-117283982	12.7618	9.00643	-0.502809	-2.37808	0.0002	0.00137459
DDR1	chr6:30850389-30868606	8.50951	6.0076	-0.502287	-1.95678	0.0011	0.00594777
C19orf53,MRI1	chr19:13875336-13889586	72.4197	51.1375	-0.502002	-2.07219	0.0012	0.00641084
FAM127B	chrX:134184962-134186221	47.9571	33.8933	-0.500745	-1.88421	0.00225	0.0108304
LINC00998	chr7:112756772-112758637	39.4524	55.8382	0.501141	2.29431	0.0004	0.00250855
FEV	chr2:219845808-219850379	10.2516	14.5197	0.50216	3.38306	0.0028	0.0129625
ZBTB8A	chr1:33004745-33071656	3.29891	4.67448	0.50282	2.1578	0.0008	0.00454588
KIDINS220	chr2:8868941-8977755	20.51	29.0793	0.503662	2.71533	5e-05	0.000399469
FBXO34	chr14:55738020-55820330	8.27239	11.7351	0.504456	2.21925	0.00075	0.00430451
CCNJL	chr5:159678442-159766599	3.11127	4.41673	0.505474	1.87332	0.0039	0.0170312
LZTS1	chr8:20103675-20161436	2.14907	3.0511	0.505619	1.92148	0.0028	0.0129625
BNIP3L	chr8:26240522-26270644	11.409	16.2053	0.506288	2.3528	0.0002	0.00137459
PUM2	chr2:20448398-20552004	34.4238	48.9203	0.507029	2.71995	5e-05	0.000399469
SMAP1	chr6:71377473-71666788	5.56876	7.91826	0.507827	2.09258	0.0014	0.00729418
TBC1D23	chr3:99979660-100044098	7.20437	10.2448	0.507944	2.22071	0.0007	0.00405883
ZNF84	chr12:133613871-133639971	10.5688	15.0366	0.508672	2.54714	0.0001	0.0007455
CD47	chr3:107761940-107809935	25.0507	35.6409	0.50868	2.35129	0.0001	0.0007455
NETO2	chr16:47115430-47177936	33.0694	47.0575	0.508927	2.61556	0.0001	0.0007455
ACVR1	chr2:158592957-158732374	6.87698	9.78681	0.509064	2.11798	0.00055	0.00329732
GOLPH3L	chr1:150618625-150669672	5.60589	7.98585	0.510503	2.13007	0.00115	0.00618111
STK17A	chr7:43622691-43769301	6.86216	9.77548	0.510504	1.6205	0.01185	0.0415427
NSF	chr17:44668034-44834831	11.9253	16.9939	0.510997	2.33652	5e-05	0.000399469
ZC3H15	chr2:187350884-187374087	54.7318	77.9995	0.511087	2.5582	5e-05	0.000399469
TEX2	chr17:62223058-62340683	8.20882	11.6997	0.511229	2.23873	0.0004	0.00250855
RAB27B	chr18:52385110-52562974	1.34422	1.91706	0.512126	1.89591	0.00245	0.0116169
TGFBR1	chr9:101867370-101916473	6.87645	9.80854	0.512375	2.40354	5e-05	0.000399469
COMMD10	chr5:115420672-115628987	19.2411	27.4495	0.512585	2.23412	0.0005	0.00304201
PGBD5	chr1:230457190-230561674	5.03631	7.18537	0.512697	1.99743	0.00195	0.00961125
PSPC1	chr13:20207786-20357159	15.3557	21.9219	0.513603	1.61807	0.01205	0.0421004
USP31	chr16:23072623-23160591	4.90743	7.00593	0.51361	2.43007	0.0002	0.00137459
EHD4	chr15:42189576-42264755	2.13949	3.05594	0.514351	1.64235	0.01105	0.0392736
PTEN	chr10:89618917-89731758	15.6312	22.3282	0.514436	2.64895	5e-05	0.000399469
DENND5B	chr12:31535156-31822016	5.88258	8.40477	0.51476	1.66661	0.01075	0.0384039
ATG5	chr6:106632344-106773695	10.9913	15.7114	0.515453	2.33534	0.0002	0.00137459
ZNF224	chr19:44598481-44617336	3.46878	4.95892	0.5156	1.54474	0.014	0.0474524
ASAP2	chr2:9346893-9545812	15.7993	22.5866	0.515603	2.61234	5e-05	0.000399469
PTBP2	chr1:97187160-97281162	11.3141	16.1805	0.516128	2.33342	0.0005	0.00304201
INPP5F	chr10:121485558-121588753	44.5082	63.6682	0.516502	2.70685	5e-05	0.000399469
TMOD2	chr15:52043757-52108571	15.3752	21.9984	0.516794	2.71868	5e-05	0.000399469
RRM2	chr2:10260800-10271546	113.171	161.93	0.51687	2.85015	5e-05	0.000399469
NFIB	chr9:14081710-14398982	25.0326	35.8187	0.516906	2.79928	5e-05	0.000399469
ZNF697	chr1:120161945-120190745	2.45322	3.51066	0.517065	1.97782	0.00195	0.00961125
UTP6	chr17:30190189-30228729	14.6048	20.909	0.517681	2.32406	0.0004	0.00250855
STAC	chr3:36421978-36589498	19.9842	28.6115	0.517732	2.5086	0.00015	0.00106939
FAM89A	chr1:231154703-231175995	20.4298	29.2531	0.517918	2.07354	0.00045	0.00277648
PDCL3	chr2:101179302-101193903	31.2917	44.8147	0.518189	2.32099	0.00045	0.00277648
BLMH	chr17:28575212-28619184	8.2566	11.8273	0.518504	2.24706	0.0007	0.00405883
EGLN3	chr14:34393420-34420284	6.68361	9.57484	0.518621	2.05697	0.00165	0.00836552
ATF6	chr1:161735633-161937556	10.665	15.2813	0.518879	2.25697	0.0005	0.00304201
ARMC9	chr2:232063259-232259679	6.69651	9.59704	0.51918	1.95957	0.0033	0.014809
HPS3	chr3:148847370-148939832	4.96135	7.11121	0.519361	1.97271	0.00245	0.0116169
STX8	chr17:9153787-9479275	7.67501	11.0111	0.520722	1.74216	0.0083	0.0312899
SNAP25	chr20:10004459-10288221	37.9959	54.5162	0.520842	2.25465	0.00065	0.00380777
FGGY	chr1:59762487-60228402	2.52155	3.62113	0.522129	1.45999	0.01335	0.0457049
NT5DC1	chr6:116421998-116570731	7.05319	10.1368	0.523255	2.07989	0.00075	0.00430451
ROCK2	chr2:11319851-11484711	9.05637	13.0185	0.523556	2.31821	0.0004	0.00250855
C14orf132	chr14:96505660-96561805	13.677	19.685	0.525345	2.58793	0.0001	0.0007455
SH3YL1	chr2:218135-264866	9.99305	14.3938	0.526451	1.80832	0.00385	0.0168518
BVES	chr6:105544698-105585049	7.96543	11.4779	0.527039	2.47621	0.0001	0.0007455
RBMS3	chr3:29322431-30051886	7.02842	10.1286	0.527161	2.13786	0.0023	0.0110371
CHORDC1	chr11:89933596-89958702	24.6537	35.5369	0.527512	2.6543	5e-05	0.000399469
LRCH2	chrX:114345098-114468635	5.71653	8.2417	0.527801	2.33154	0.00035	0.00223606
SLC35D2	chr9:99075718-99145992	2.92025	4.21087	0.528028	1.54421	0.01285	0.0443237
AGPAT4	chr6:161551002-161695107	4.28605	6.18041	0.528052	2.39365	0.00025	0.00166869
MYLK	chr3:123304136-123603149	5.26599	7.5988	0.529066	1.92476	0.0027	0.0125763
ANK3	chr10:61786055-62493284	7.36935	10.6344	0.529127	2.53595	0.00015	0.00106939
AGL	chr1:100315639-100389579	7.45427	10.7599	0.529521	2.55425	0.00015	0.00106939
MREG	chr2:216806759-216878346	6.8438	9.88109	0.529872	1.87415	0.00305	0.0138974
ZRANB2	chr1:71318035-71546982	29.9992	43.3129	0.529872	2.59995	0.0001	0.0007455
GEN1	chr2:17935135-17967342	12.7407	18.4026	0.530469	2.62822	5e-05	0.000399469
FKBP1B	chr2:24272583-24288396	9.00691	13.0257	0.532252	1.68986	0.00945	0.0346651
KNSTRN	chr15:40674921-40692342	37.1756	53.7763	0.532614	2.53313	0.0002	0.00137459
ENOX2	chrX:129756355-130037291	3.31524	4.79858	0.533494	2.14639	0.00055	0.00329732
MYBL1	chr8:67474409-67525484	2.09671	3.03533	0.533724	2.03308	0.00155	0.00794127
UXS1	chr2:106709758-106810795	17.936	25.973	0.534155	2.47186	0.00015	0.00106939
LINC01250	chr2:2886598-3132044	3.08686	4.47208	0.534806	1.60349	0.0097	0.0353968
SNX16	chr8:82711817-82754521	3.08855	4.47981	0.536509	2.01901	0.00145	0.00751997
KIF5C	chr2:149632791-149883273	21.4444	31.1243	0.537442	2.88365	5e-05	0.000399469
LDAH	chr2:20881164-21022890	13.4117	19.469	0.537684	2.5785	5e-05	0.000399469
NOMO3	chr16:16326388-16388668	2.17588	3.16044	0.53853	2.05047	0.0024	0.0114339
RIOK1	chr6:7390061-7418273	25.0226	36.3472	0.538614	2.68329	5e-05	0.000399469
CACNA1B	chr9:140762376-141019076	2.15507	3.13068	0.538744	1.77073	0.00425	0.0182748
POPDC3	chr6:105585136-105627913	20.1122	29.2193	0.538849	2.30542	0.00075	0.00430451
CBLN1	chr16:49311828-49315742	14.6391	21.2761	0.539408	2.94626	0.00045	0.00277648
UBE2E1	chr3:23845514-23933131	32.5598	47.3282	0.539606	2.53334	0.0002	0.00137459
LOC100190986	chr16:21443344-21445776	9.26179	13.4637	0.53971	2.38456	0.00045	0.00277648
TBPL1	chr6:134273307-134308638	28.7622	41.8184	0.539966	2.71609	5e-05	0.000399469
SCP2	chr1:53392900-53517289	19.7124	28.6727	0.540571	2.16328	0.00065	0.00380777
SHC1	chr1:154934707-154953702	64.6267	94.0048	0.540604	2.46989	0.00045	0.00277648
PHLDB2,PLCXD2	chr3:111393522-111695364	0.619472	0.901075	0.540607	1.5528	0.00815	0.0308217
SORL1	chr11:121322911-121504471	9.7362	14.1641	0.540809	2.78748	5e-05	0.000399469
SCG3	chr15:51973549-52013223	40.1059	58.3498	0.540913	2.874	5e-05	0.000399469
GAP43	chr3:115342150-115440334	54.7362	79.6659	0.541467	2.78498	5e-05	0.000399469
ARHGAP28	chr18:6706393-6915767	3.81567	5.55355	0.541473	2.29651	0.0007	0.00405883
VPS50	chr7:92861652-92990435	4.54103	6.61582	0.542901	2.07851	0.00105	0.00571775
PIGP	chr21:38437020-38445458	6.84501	9.97778	0.543667	1.61844	0.0124	0.0430621
FUT9	chr6:96463844-96663488	1.40591	2.05084	0.544706	1.60758	0.0106	0.0379866
CATSPER3,PCBD2	chr5:134240809-134347397	6.07884	8.87285	0.545601	2.29218	0.0012	0.00641084
MGAT5	chr2:134877833-135212194	13.7833	20.1208	0.545773	2.83683	0.0001	0.0007455
B3GALNT1	chr3:160801658-160823160	17.6234	25.7301	0.545964	2.64069	0.00015	0.00106939
AKAP12	chr6:151561133-151679694	26.2424	38.3144	0.545986	3.00348	5e-05	0.000399469
EFCAB7	chr1:63988971-64038364	4.00829	5.85602	0.546934	1.8312	0.0045	0.0191482
SDK1	chr7:3341079-4308715	0.919399	1.34345	0.547181	1.71015	0.0068	0.0267083
C1GALT1	chr7:7222245-7288280	4.17126	6.09558	0.547279	2.37638	0.00015	0.00106939
ARHGEF7	chr13:111766158-111958083	15.8589	23.1816	0.547689	2.51321	0.00015	0.00106939
ACADM	chr1:76190031-76229363	19.3103	28.2335	0.548041	2.68245	5e-05	0.000399469
FLRT3	chr20:13976145-16033841	2.95734	4.32422	0.548142	2.10338	0.0009	0.00501969
ZNF618	chr9:116638561-116819208	6.59096	9.64188	0.548824	2.66557	5e-05	0.000399469
HSP90AA1	chr14:102547074-102606086	456.713	668.647	0.549958	2.88911	5e-05	0.000399469
INTS6	chr13:51915167-52027275	7.34036	10.7484	0.550195	2.21622	0.00095	0.00525491
SESTD1	chr2:179966418-180129350	3.39212	4.97353	0.552081	2.47495	0.0001	0.0007455
FAM73A	chr1:78245308-78345225	2.17989	3.19847	0.553131	2.20805	0.001	0.00549297
KDM4C	chr9:6716279-7175648	3.73816	5.49281	0.555216	2.23676	0.00085	0.00478615
GDAP1	chr8:75262617-75280436	16.0946	23.6935	0.557913	2.72516	0.0001	0.0007455
RRAGD	chr6:90074117-90121995	1.80263	2.65379	0.557953	2.02915	0.00125	0.00663043
ANKRD33B	chr5:10564434-10657928	0.590477	0.869819	0.558835	1.92717	0.00675	0.0265607
FAM43A	chr3:194406621-194409766	1.6729	2.46509	0.559292	2.34009	0.01395	0.0473164
OMA1	chr1:58743158-59012471	4.42734	6.52452	0.55943	1.93614	0.0024	0.0114339
GPHN	chr14:66974124-67648525	9.23329	13.6135	0.560117	2.39301	0.0002	0.00137459
KTI12,TXNDC12	chr1:52485803-52521843	23.4936	34.6851	0.562046	2.72303	5e-05	0.000399469
GCLM	chr1:94350755-94375154	4.55816	6.73163	0.562506	2.35848	0.00025	0.00166869
MIOS	chr7:7606615-7648955	14.6976	21.7102	0.562787	2.70761	5e-05	0.000399469
SLC16A7	chr12:59989820-60183635	0.891846	1.3178	0.563262	2.1418	0.0011	0.00594777
SLITRK6	chr13:86364492-86373659	3.62311	5.35578	0.563868	2.29609	0.00025	0.00166869
SMAD9	chr13:37418967-37494409	15.2455	22.5373	0.563931	2.79099	5e-05	0.000399469
LEPR,LEPROT	chr1:65886130-66103176	6.21551	9.194	0.564821	2.29891	0.0007	0.00405883
SH2B3	chr12:111843751-111889586	6.97468	10.32	0.565251	2.53254	5e-05	0.000399469
LRRC8D	chr1:90286572-90401989	10.199	15.092	0.565355	2.60193	0.0001	0.0007455
ARRDC3	chr5:90664483-90716532	4.76781	7.05794	0.56592	2.37669	0.0002	0.00137459
CDKN2AIP	chr4:184365788-184370688	8.74178	12.9498	0.566934	2.30895	0.0005	0.00304201
CLCN5	chrX:49687224-49863892	5.32864	7.8944	0.567061	2.63172	5e-05	0.000399469
EPC2	chr2:149402536-149546303	6.44883	9.5635	0.5685	2.4575	0.0001	0.0007455
OXSM	chr3:25831562-25836025	3.86143	5.72877	0.569089	1.7239	0.0069	0.0270226
LRP8	chr1:53692563-53793821	10.4269	15.4711	0.569264	2.48726	5e-05	0.000399469
TMSB4X	chrX:12993225-12995346	132.462	196.872	0.571678	3.73573	0.0001	0.0007455
MAN1A1	chr6:119498365-119670931	21.6426	32.1695	0.571822	2.8601	5e-05	0.000399469
MRPL48	chr11:73498425-73576742	56.2538	83.7767	0.574599	2.76399	5e-05	0.000399469
FGFR2	chr10:123237843-123357972	1.19581	1.78294	0.576263	1.71714	0.0042	0.0181039
SMYD3	chr1:245912641-246670644	33.0694	49.3062	0.576272	1.97534	0.0083	0.0312899
RYBP	chr3:72423743-72495774	11.9717	17.8592	0.577045	2.82635	5e-05	0.000399469
PACS1	chr11:65837823-66016400	12.1331	18.1027	0.577259	2.97194	5e-05	0.000399469
ENOX1	chr13:43787255-44361116	5.83787	8.71142	0.577465	2.32826	0.0002	0.00137459
CYFIP2	chr5:156693089-156822606	6.41431	9.57705	0.578287	2.71201	5e-05	0.000399469
CPEB2	chr4:15004297-15447791	0.709894	1.05998	0.578355	1.91704	0.00585	0.0236857
C12orf75	chr12:105724413-105765296	5.19801	7.76322	0.578697	1.87132	0.0029	0.0133449
PSME4	chr2:54091130-54197977	21.4199	31.9935	0.578829	2.81792	5e-05	0.000399469
RND3	chr2:151324706-151344209	18.1348	27.1004	0.579548	2.7782	0.0001	0.0007455
ADPRH	chr3:119298279-119308792	2.00356	2.99543	0.580198	1.98765	0.0022	0.0106288
PGM1	chr1:64058946-64125916	9.36732	14.0248	0.58227	2.44561	5e-05	0.000399469
C15orf41	chr15:36871782-37110707	8.89137	13.3226	0.583395	2.0072	0.00375	0.0164771
AAK1	chr2:69685126-69870977	2.32585	3.48714	0.58429	2.57677	0.0001	0.0007455
HMGB2	chr4:174246544-174256438	353.204	529.627	0.584473	3.25187	5e-05	0.000399469
CACNA1C	chr12:2162415-2807115	0.991835	1.48755	0.584771	2.12414	0.00025	0.00166869
EXOG	chr3:38537762-38568083	1.41001	2.11501	0.584963	1.73806	0.00505	0.0210346
GAS7	chr17:9813925-10101868	1.29825	1.94891	0.586095	2.20989	0.0004	0.00250855
MFSD9	chr2:103330970-103353337	3.69885	5.55648	0.587094	1.95814	0.0018	0.00899524
MAP2K6	chr17:67410819-67550004	4.69944	7.06029	0.58724	1.67084	0.01	0.0362651
FAM160B1	chr10:116581502-116659586	5.67731	8.53268	0.587791	2.62599	5e-05	0.000399469
MIER1	chr1:67390577-67454302	4.96663	7.4677	0.588398	2.52539	0.0001	0.0007455
YTHDF2	chr1:29063132-29096337	57.0178	85.7697	0.589055	2.76881	5e-05	0.000399469
ZDHHC22	chr14:77597612-77608134	1.41208	2.12445	0.589269	1.98594	0.0058	0.0235243
USP38	chr4:144106069-144145779	6.03783	9.08439	0.589359	2.50402	5e-05	0.000399469
LGR5	chr12:71833549-71980092	20.6066	31.0116	0.589703	3.00026	5e-05	0.000399469
ZAK	chr2:173940564-174146764	15.0236	22.6191	0.590312	2.76891	5e-05	0.000399469
CYB5RL	chr1:54635229-54665746	2.93328	4.4178	0.590813	2.45809	0.00015	0.00106939
SLC10A4	chr4:48485359-48491541	65.9405	99.375	0.591718	3.73928	5e-05	0.000399469
FAM49B	chr8:130851838-131028897	24.6511	37.1788	0.592828	3.05635	5e-05	0.000399469
BEND5	chr1:48998526-50489626	2.9931	4.51586	0.593361	1.72185	0.00985	0.0358459
GNG2	chr14:52327021-52436518	46.4942	70.1855	0.594123	3.18954	5e-05	0.000399469
LRRC40	chr1:70610484-70671361	15.1025	22.8003	0.594265	2.8018	5e-05	0.000399469
RAB3C	chr5:57877905-58155205	32.2192	48.6494	0.594502	1.94602	0.0028	0.0129625
GPR19	chr12:12813835-12868729	7.34459	11.0915	0.594697	2.47399	0.00045	0.00277648
PARVA	chr11:12397802-12556924	11.0984	16.7622	0.594862	2.75464	5e-05	0.000399469
PKN2	chr1:89003195-89301938	7.6424	11.5524	0.596102	2.78904	5e-05	0.000399469
RAB2B	chr14:21926957-21945132	10.0859	15.2622	0.597621	2.61395	0.0001	0.0007455
NSUN4	chr1:46805848-46832271	4.94943	7.49584	0.598829	2.59864	5e-05	0.000399469
KCNH1	chr1:210501595-211307457	1.19694	1.81313	0.599139	1.61112	0.01155	0.0407053
NPTXR	chr22:39214455-39240017	0.805908	1.22134	0.599776	2.00037	0.0052	0.0215325
CGRRF1	chr14:54976586-55006391	6.6591	10.0919	0.599796	2.13232	0.001	0.00549297
NCOA7	chr6:126102094-126253176	22.4422	34.0137	0.599901	3.16748	5e-05	0.000399469
RPS6KL1	chr14:75370656-75389942	2.1971	3.33192	0.600754	2.26921	0.00025	0.00166869
MBNL2	chr13:97874523-98046557	16.6849	25.3137	0.60138	3.00288	5e-05	0.000399469
OXR1	chr8:107282405-107764921	8.69852	13.1972	0.601392	2.52776	0.00025	0.00166869
SOX11	chr2:5832768-5843890	17.927	27.221	0.602582	3.02085	5e-05	0.000399469
SBF2	chr11:9776316-10315754	7.17138	10.8912	0.602847	2.60668	5e-05	0.000399469
NOL10	chr2:10707831-10830113	14.0261	21.3141	0.603696	2.91024	5e-05	0.000399469
RNF144A	chr2:7045855-7184353	25.6987	39.0673	0.604268	2.76997	5e-05	0.000399469
SMC6	chr2:17844661-17935096	15.0328	22.8608	0.604758	3.03475	5e-05	0.000399469
ATP6V0A1	chr17:40610861-40674597	19.0459	28.9737	0.605264	3.28082	0.00075	0.00430451
CNNM1	chr10:101088855-101154087	3.13353	4.76904	0.60591	2.52046	0.00015	0.00106939
MRPL37	chr1:54665839-54684056	52.7312	80.2967	0.606683	3.45768	5e-05	0.000399469
CSDE1,NRAS	chr1:115247055-115300671	230.168	350.631	0.607265	2.33463	0.0001	0.0007455
ARG2	chr14:68086578-68141602	7.51265	11.4559	0.608697	1.7899	0.00535	0.0220256
MCCC1	chr3:182733005-182833346	10.4673	15.964	0.608936	2.63884	5e-05	0.000399469
LOC285484	chr4:6202459-6241797	1.62741	2.48227	0.609087	1.71705	0.0084	0.0315834
RB1CC1	chr8:53534952-53627026	15.9711	24.3693	0.609605	3.11161	5e-05	0.000399469
ICA1	chr7:8152814-8433799	80.9496	123.749	0.612317	3.23504	5e-05	0.000399469
LIN28B	chr6:105388696-105531282	9.32895	14.2712	0.613318	2.90127	5e-05	0.000399469
UQCRH	chr1:46769284-46782449	406.945	622.736	0.613786	3.33504	5e-05	0.000399469
ARID5B	chr10:63661012-63856722	4.38175	6.70671	0.614099	2.8041	5e-05	0.000399469
B3GAT1	chr11:134247074-134281812	2.27199	3.47793	0.61427	2.13493	0.0011	0.00594777
UBE2D4	chr7:43966034-44058793	6.19901	9.49009	0.614384	2.33218	0.00015	0.00106939
HCCS	chrX:11129405-11141204	7.03885	10.7762	0.614436	2.48886	5e-05	0.000399469
PPFIBP1,REP15	chr12:27677044-27850566	8.18794	12.5511	0.616245	2.81734	5e-05	0.000399469
ALPL	chr1:21835465-21904905	1.45131	2.22677	0.617595	1.73003	0.0091	0.0336409
LCA5	chr6:80194707-80247147	1.40325	2.15529	0.619113	2.12769	0.00075	0.00430451
CCNYL2	chr10:42900830-42970893	3.01	4.62447	0.619525	2.27142	0.0003	0.00195333
TMEM108	chr3:132757131-133116619	14.9185	22.9267	0.619927	3.25959	5e-05	0.000399469
EML5	chr14:89029252-89259096	30.6039	47.0582	0.620731	2.52959	5e-05	0.000399469
PGM2L1	chr11:74041170-74109510	2.79684	4.30123	0.620953	2.68091	5e-05	0.000399469
SFXN3	chr10:102790995-102801240	7.18061	11.046	0.621342	2.57418	5e-05	0.000399469
DYNLT1	chr6:159057506-159065818	142.621	219.453	0.621731	3.2018	5e-05	0.000399469
C3orf67	chr3:58720204-59035715	3.6874	5.67952	0.623166	1.89238	0.0034	0.0151873
NPR2	chr9:35772318-35812259	5.59925	8.6283	0.623843	2.5947	5e-05	0.000399469
LBH	chr2:30454396-30482899	2.21092	3.40913	0.62476	2.03363	0.00175	0.00878319
EVI5	chr1:92974252-93257961	1.15235	1.77906	0.626536	2.31789	0.00045	0.00277648
SAMHD1	chr20:35504523-35580246	4.38859	6.77864	0.627238	2.43744	0.0001	0.0007455
SLC39A8	chr4:103172197-103266655	6.8123	10.5264	0.627804	2.60049	0.0001	0.0007455
CRYZ	chr1:75171119-75232360	9.58404	14.8401	0.630794	2.22372	0.00155	0.00794127
TAGLN2	chr1:159887896-159895332	122.305	189.507	0.631772	3.29976	5e-05	0.000399469
ZNF644	chr1:91380855-91487812	8.18596	12.689	0.63236	2.18585	0.00085	0.00478615
ZDHHC11	chr5:712307-851101	3.0955	4.8097	0.635775	1.69191	0.0123	0.0427972
BCAS2	chr1:115110180-115124265	37.3303	58.0308	0.636473	3.17343	5e-05	0.000399469
EYA4	chr6:133561494-134210144	11.3344	17.6244	0.636861	2.95211	5e-05	0.000399469
ITGB1BP1	chr2:9545814-9563643	33.3043	51.7989	0.637214	3.01684	5e-05	0.000399469
GNAQ	chr9:80331021-80646365	17.152	26.6902	0.637931	3.30024	5e-05	0.000399469
GDAP2	chr1:118405599-118472302	3.04123	4.73496	0.638697	1.78979	0.0051	0.0211973
DMXL2	chr15:51739822-51914967	12.7084	19.7898	0.638974	3.34481	5e-05	0.000399469
RPF1	chr1:84944919-85061924	18.6933	29.1173	0.639357	2.03246	0.00295	0.0135321
BMI1,COMMD3,COMMD3-BMI1	chr10:22605311-22620414	35.6175	55.5217	0.640468	2.85569	0.0001	0.0007455
TES	chr7:115850546-115898837	1.36531	2.13032	0.641843	1.82133	0.00395	0.0172079
ZNF420	chr19:37569356-37621222	1.75462	2.7385	0.642229	1.9929	0.002	0.0098166
EAF1	chr3:15469063-15484120	4.81503	7.51829	0.642859	2.7363	5e-05	0.000399469
NSUN3	chr3:93776408-93851543	7.7632	12.1223	0.642938	1.6151	0.01295	0.0445967
NBAS	chr2:15307031-15701472	8.40159	13.1278	0.643887	3.21244	5e-05	0.000399469
UBE3D	chr6:83602024-83775560	4.74966	7.42243	0.644067	2.3326	0.00035	0.00223606
LAPTM4A	chr2:20232410-20251789	89.16	139.34	0.644142	4.13908	5e-05	0.000399469
SERBP1	chr1:67873492-67896123	53.8164	84.1605	0.645097	3.55197	5e-05	0.000399469
SSBP3	chr1:54684243-54872068	24.2175	37.8748	0.645189	3.59622	5e-05	0.000399469
RASA3	chr13:114747190-114898095	4.65513	7.2807	0.645257	2.68607	0.0001	0.0007455
INTU	chr4:128554086-128647881	2.00955	3.14342	0.645462	1.9682	0.00195	0.00961125
MED12L	chr3:150804584-151176497	0.539059	0.8434	0.645775	2.08992	0.00065	0.00380777
ZNF502	chr3:44754134-44765521	2.00296	3.1353	0.64647	2.19621	0.00045	0.00277648
GPD1L	chr3:32148002-32210207	8.80346	13.7869	0.647155	2.9778	5e-05	0.000399469
SNN	chr16:11762288-11836734	4.25858	6.67347	0.648066	2.09146	0.004	0.0173922
ZEB2	chr2:145141941-145278465	2.15173	3.37372	0.648841	2.59028	5e-05	0.000399469
NMNAT2	chr1:183216763-183388028	25.2891	39.7055	0.65082	3.48182	5e-05	0.000399469
LRP4	chr11:46867961-46940173	3.27388	5.14253	0.651477	2.86221	5e-05	0.000399469
PRDM2	chr1:14026734-14151574	7.55195	11.8625	0.651484	2.67524	5e-05	0.000399469
NSMAF	chr8:59496063-59572404	13.6993	21.5356	0.652625	3.1451	5e-05	0.000399469
HEATR5A	chr14:31760703-31889792	4.45159	6.99995	0.653024	3.02264	5e-05	0.000399469
[truncated: 660 more rows]

## Sheet: S2. shHIF1A HYP vsCTR HYP
Table S2 shHIF1A HYP vs shCTR HYP
Gene	Locus	CTR HYP FPKM	HIF1A HYP FPKM	Log2Fold Change	test_stat	p_value	FDR
TENM1	chrX:123509755-124338105	6.38327	0.059143	-6.75394	-10.6637	5e-05	0.000399469
CYSLTR1	chrX:77526968-77583188	3.76698	0.0767897	-5.61635	-4.52662	5e-05	0.000399469
TBX1	chr22:19744225-19771112	3.60936	0.111237	-5.02003	-1.58247	0.0014	0.00729418
MEGF10	chr5:126626445-126803110	5.52076	0.220697	-4.64473	-9.55685	5e-05	0.000399469
HTR4	chr5:147827900-148034090	3.45669	0.149063	-4.5354	-3.12734	5e-05	0.000399469
AMHR2	chr12:53813225-53825451	13.8578	0.689827	-4.32832	-8.29913	5e-05	0.000399469
SPARCL1	chr4:88394481-88452254	85.6228	4.71058	-4.18402	-20.8219	5e-05	0.000399469
S1PR1	chr1:101702304-101707327	7.05751	0.491085	-3.84512	-8.64417	5e-05	0.000399469
FAM19A4	chr3:68778729-68981761	18.3829	1.35487	-3.76213	-10.843	5e-05	0.000399469
CGNL1	chr15:57668702-57844236	6.60506	0.511896	-3.68965	-13.5	5e-05	0.000399469
YBX3	chr12:10851675-10875953	3.33457	0.270292	-3.62491	-4.9442	5e-05	0.000399469
SLC1A3	chr5:36606373-36688438	16.0812	1.35388	-3.5702	-12.5804	5e-05	0.000399469
ECEL1	chr2:233344536-233352569	0.867481	0.0793025	-3.45139	-2.42238	0.00035	0.00223606
THBS2	chr6:169615214-169654209	3.83643	0.360918	-3.41002	-9.49962	5e-05	0.000399469
LINC00473	chr6:166334862-166403103	1.76231	0.175371	-3.32899	-3.4288	0.00075	0.00430451
C7	chr5:40909598-40983042	106.408	11.092	-3.26201	-15.2778	5e-05	0.000399469
SLC22A16	chr6:110745891-110797844	1.28675	0.137532	-3.22589	-3.46154	5e-05	0.000399469
MEIOB	chr16:1877224-1922179	6.94487	0.786544	-3.14235	-3.97234	5e-05	0.000399469
ANGPTL4	chr19:8429010-8439259	1.22054	0.13877	-3.13675	-2.23306	0.00045	0.00277648
ZNF703	chr8:37553268-37557539	1.26323	0.1489	-3.08471	-5.7534	5e-05	0.000399469
VWDE	chr7:12370468-12443852	3.05739	0.375572	-3.02514	-4.1532	5e-05	0.000399469
C11orf70	chr11:101918157-101955291	4.56899	0.573313	-2.99448	-3.05546	5e-05	0.000399469
BHLHE41	chr12:26272958-26278003	5.11236	0.714439	-2.83911	-8.98327	5e-05	0.000399469
MCTP2	chr15:94774839-95027181	2.90355	0.418465	-2.79464	-7.06348	5e-05	0.000399469
PKNOX2	chr11:125034558-125303285	0.807747	0.121741	-2.73009	-3.7369	5e-05	0.000399469
SMIM3	chr5:150157507-150176298	38.0271	5.85481	-2.69933	-12.6743	5e-05	0.000399469
PENK	chr8:57353512-57472382	18.602	2.88042	-2.69111	-9.43428	5e-05	0.000399469
TNXB	chr6:32005883-32077151	9.88785	1.54735	-2.67586	-6.47281	5e-05	0.000399469
APLNR	chr11:57001051-57004927	10.0154	1.58737	-2.65751	-9.08576	5e-05	0.000399469
VEPH1	chr3:156977531-157221415	1.29196	0.206906	-2.64251	-2.06659	0.0035	0.0155689
MALL	chr2:110841446-110874143	1.31507	0.210991	-2.63988	-4.24778	5e-05	0.000399469
FOXC1	chr6:1610680-1614129	3.36474	0.556113	-2.59704	-7.7098	5e-05	0.000399469
SMOC1	chr14:70346113-70499083	0.799771	0.138573	-2.52894	-3.67612	5e-05	0.000399469
SPOCK2	chr10:73818791-73848790	74.666	13.0786	-2.51324	-12.1423	5e-05	0.000399469
COL13A1	chr10:71561643-71718904	1.59507	0.283913	-2.4901	-3.43898	5e-05	0.000399469
METTL7B	chr12:56075329-56106089	1.766	0.317991	-2.47343	-3.71936	0.0002	0.00137459
DPY19L2P1	chr7:35119547-35225891	2.75963	0.501442	-2.46032	-4.85891	5e-05	0.000399469
MARC2	chr1:220921103-220958099	3.16578	0.588277	-2.42799	-4.4628	5e-05	0.000399469
MCHR1	chr22:41075181-41078818	2.18643	0.40846	-2.42031	-5.57316	5e-05	0.000399469
C14orf39	chr14:60902673-60952764	2.62617	0.493533	-2.41174	-5.21246	5e-05	0.000399469
PTX3	chr3:156977531-157221415	69.7131	13.863	-2.33019	-11.1628	5e-05	0.000399469
COTL1	chr16:84599203-84651702	83.3601	17.0176	-2.29233	-13.1231	5e-05	0.000399469
C15orf59-AS1	chr15:74027771-74062987	1.71289	0.35095	-2.2871	-1.70492	0.00185	0.00920378
CLSTN2	chr3:139654026-140296233	2.59801	0.535863	-2.27747	-6.66508	5e-05	0.000399469
HS6ST2	chrX:131760037-132123233	26.9143	5.63035	-2.25708	-9.80355	5e-05	0.000399469
LINC00379	chr13:91772719-91863952	13.629	2.85773	-2.25374	-3.93212	5e-05	0.000399469
PROM1	chr4:15969848-16085816	6.14444	1.31671	-2.22235	-7.4312	5e-05	0.000399469
TRIM34,TRIM6,TRIM6-TRIM34	chr11:5617330-5665625	0.724564	0.1568	-2.20819	-2.06122	5e-05	0.000399469
CHST1	chr11:45669238-45687206	1.72291	0.374678	-2.20112	-4.56727	5e-05	0.000399469
ACPP	chr3:132036210-132090145	1.48354	0.327982	-2.17736	-3.42793	5e-05	0.000399469
ARHGAP18	chr6:129898109-130031370	1.38351	0.306579	-2.174	-4.47749	5e-05	0.000399469
GJA1	chr6:121756722-121770890	12.863	2.85999	-2.16915	-8.42618	5e-05	0.000399469
UPB1	chr22:24891250-24922647	1.78112	0.398639	-2.15963	-3.4585	5e-05	0.000399469
MLKL	chr16:74705752-74734789	1.29232	0.289542	-2.15812	-3.01032	5e-05	0.000399469
DOC2GP	chr11:67380173-67383629	1.31969	0.295829	-2.15737	-2.0564	5e-05	0.000399469
NPR3	chr5:32710742-32791830	1.88666	0.42296	-2.15724	-6.409	5e-05	0.000399469
CDH7	chr18:63417487-63550345	2.97821	0.670351	-2.15146	-3.46326	5e-05	0.000399469
TMEM130	chr7:98444110-98467673	0.897491	0.202551	-2.14761	-3.10048	5e-05	0.000399469
TCTE1	chr6:44247534-44265458	0.929567	0.209858	-2.14715	-2.63494	0.0004	0.00250855
MMP28	chr17:34083267-34122711	1.6763	0.380011	-2.14117	-2.06665	0.00085	0.00478615
SYT13	chr11:45261852-45307884	1.63386	0.371997	-2.13492	-5.5805	5e-05	0.000399469
RNF135	chr17:29297955-29326929	2.60762	0.599453	-2.12101	-4.37883	5e-05	0.000399469
RASGRP1	chr15:38780188-38857007	9.24036	2.13828	-2.1115	-8.68134	5e-05	0.000399469
PCDH17	chr13:58204265-58303587	1.77813	0.416156	-2.09516	-6.42258	5e-05	0.000399469
CEP112	chr17:63631657-64188249	1.16009	0.272821	-2.0882	-3.11323	5e-05	0.000399469
CDC42EP1	chr22:37956470-37965410	1.3047	0.308642	-2.07971	-4.2253	5e-05	0.000399469
PDE9A	chr21:44073861-44195618	2.50407	0.59398	-2.07578	-3.27225	5e-05	0.000399469
BEGAIN	chr14:101003483-101036168	8.69226	2.0662	-2.07275	-5.90644	5e-05	0.000399469
NKX3-1	chr8:23536205-23540450	1.34502	0.328706	-2.03275	-3.84213	5e-05	0.000399469
CXCL6	chr4:74702272-74704477	1.77755	0.435475	-2.02922	-4.00205	5e-05	0.000399469
DYNC2H1	chr11:102980159-103350591	5.88518	1.44833	-2.0227	-5.73063	5e-05	0.000399469
NRROS	chr3:196366566-196388874	1.50767	0.372286	-2.01783	-4.54081	5e-05	0.000399469
SMOC2	chr6:168841830-169068674	4.55443	1.14449	-1.99256	-5.32466	5e-05	0.000399469
GDPD3	chr16:30116130-30124878	1.00253	0.254504	-1.97788	-2.07698	0.00085	0.00478615
EPHA8	chr1:22890003-22930087	1.17495	0.298846	-1.97513	-2.39551	5e-05	0.000399469
NR4A3	chr9:102584136-102629173	0.948833	0.241883	-1.97185	-3.30399	5e-05	0.000399469
RARB	chr3:25215822-25705863	6.35055	1.62232	-1.96883	-1.94993	0.00355	0.0157586
MT1G	chr16:56700646-56701977	7.58263	1.94069	-1.96613	-2.53075	0.0003	0.00195333
SLCO2A1	chr3:133651539-133748920	1.54705	0.398907	-1.95539	-4.49673	5e-05	0.000399469
PRKY	chrY:7142012-7249588	0.973657	0.252684	-1.94608	-4.64526	5e-05	0.000399469
SASH1	chr6:148663728-148873184	1.73694	0.450787	-1.94603	-6.18935	5e-05	0.000399469
SOX2	chr3:180774467-181460013	2.57915	0.669491	-1.94576	-3.93342	5e-05	0.000399469
ADGRB1	chr8:143545376-143626368	1.96844	0.5114	-1.94453	-3.07491	5e-05	0.000399469
RPS4Y1	chrY:2709622-2734997	149.931	39.0749	-1.93999	-10.573	5e-05	0.000399469
PPP1R14A	chr19:38741876-38747231	2.38032	0.626703	-1.9253	-2.03726	0.0008	0.00454588
FBLN7	chr2:112895961-112945791	1.52676	0.402453	-1.92358	-2.73264	5e-05	0.000399469
KDM5D	chrY:21867300-21906825	1.83577	0.484287	-1.92245	-4.81822	5e-05	0.000399469
TGFBI	chr5:135364583-135399588	13.6219	3.6046	-1.91802	-7.29916	5e-05	0.000399469
TMEM117	chr12:44229663-44783545	1.88902	0.504818	-1.90381	-4.09929	5e-05	0.000399469
LOXL1	chr15:74209808-74244479	3.4125	0.917305	-1.89536	-3.37401	5e-05	0.000399469
BHLHE40	chr3:4938492-5026865	17.6756	4.81839	-1.87514	-7.77951	5e-05	0.000399469
COL26A1	chr7:101006100-101202304	0.904683	0.247365	-1.87077	-2.94741	0.0001	0.0007455
SH3RF3	chr2:109743783-110262213	0.747251	0.206141	-1.85796	-3.69166	5e-05	0.000399469
TEX36	chr10:127261123-127408062	5.63072	1.57353	-1.83931	-4.31597	5e-05	0.000399469
RASSF7	chr11:560970-564025	1.11295	0.311066	-1.83909	-1.6634	0.00035	0.00223606
LOC101928812	chr11:45376921-45378208	1.51535	0.428044	-1.82382	-1.53658	0.0128	0.0441775
PTPRK	chr6:128289767-128841819	8.07523	2.2826	-1.82282	-7.85968	5e-05	0.000399469
APLN	chrX:128779235-128788933	1.97468	0.569074	-1.79493	-5.01947	5e-05	0.000399469
SPON1	chr11:13984183-14289773	1.42471	0.413312	-1.78537	-4.16146	5e-05	0.000399469
GFRA3	chr5:137588068-137610253	4.58103	1.33924	-1.77426	-4.48425	5e-05	0.000399469
LAMA4	chr6:112429133-112627885	5.2048	1.52747	-1.7687	-5.07364	5e-05	0.000399469
CCNA1	chr13:37005966-37017019	2.42829	0.713305	-1.76735	-3.98176	5e-05	0.000399469
TTTY15	chrY:14774297-14804153	0.848181	0.24991	-1.76296	-3.9726	5e-05	0.000399469
PTGIR	chr19:47123724-47128354	1.23497	0.364859	-1.75907	-2.22285	5e-05	0.000399469
USP9Y	chrY:14813159-14972768	0.904663	0.26732	-1.75881	-5.17539	5e-05	0.000399469
LINC00941	chr12:30948614-30960825	2.56756	0.763945	-1.74886	-3.27344	5e-05	0.000399469
KCNG1	chr20:49620015-49639675	84.6077	25.2512	-1.74444	-4.60979	5e-05	0.000399469
EIF1AY	chrY:22737596-22755040	7.84098	2.34245	-1.74301	-5.40614	5e-05	0.000399469
DDX3Y	chrY:15016018-15032391	6.57645	1.97484	-1.73557	-6.74326	5e-05	0.000399469
PFKFB4	chr3:48555062-48594227	10.4275	3.1395	-1.73178	-6.72888	5e-05	0.000399469
PRICKLE1	chr12:42850292-42983572	5.50315	1.67822	-1.71332	-6.29072	5e-05	0.000399469
KCNMB4	chr12:70760061-70828072	2.17345	0.663069	-1.71275	-5.30375	5e-05	0.000399469
ZFY	chrY:2803111-2850547	1.15297	0.351841	-1.71236	-4.25701	5e-05	0.000399469
LOC143666	chr11:573807-575885	1.56106	0.476566	-1.71178	-3.8218	5e-05	0.000399469
LINGO1	chr15:77905363-78113242	4.24584	1.29974	-1.70783	-4.38535	5e-05	0.000399469
AMOTL2	chr3:134070367-134094259	1.62162	0.497849	-1.70366	-4.25972	5e-05	0.000399469
NOTCH2	chr1:120454175-120612317	7.14824	2.19716	-1.70195	-7.71694	5e-05	0.000399469
NR3C1	chr5:142657495-142815077	3.56448	1.09727	-1.69977	-6.2228	5e-05	0.000399469
ADORA1	chr1:203096835-203136533	1.65041	0.510447	-1.69299	-3.33728	5e-05	0.000399469
CYP21A2	chr6:32005883-32077151	2.79109	0.866581	-1.68742	-1.95763	0.0029	0.0133449
PVRL2	chr19:45349392-45392485	1.56351	0.486034	-1.68566	-2.75597	5e-05	0.000399469
ESYT3	chr3:138153414-138197437	1.24019	0.385543	-1.6856	-4.10994	5e-05	0.000399469
HOXC10	chr12:54377734-54384062	3.22967	1.00832	-1.67944	-3.24143	5e-05	0.000399469
KCNC4	chr1:110753335-110778014	1.94127	0.607175	-1.67682	-3.61542	5e-05	0.000399469
CACNA1H	chr16:1203240-1275254	2.02999	0.637865	-1.67015	-6.69685	5e-05	0.000399469
MIR130A	chr11:57406111-57419733	0.734758	0.231528	-1.66608	-1.83676	0.0077	0.029471
TNFRSF19	chr13:24144508-24250244	2.21217	0.699586	-1.66089	-4.55119	5e-05	0.000399469
COL3A1	chr2:189839098-189877472	4.0923	1.29958	-1.65487	-1.33408	0.0015	0.0077319
RASEF	chr9:85594499-85678043	1.81689	0.5784	-1.65133	-4.85762	5e-05	0.000399469
RIIAD1	chr1:151692073-151702087	2.45233	0.781267	-1.65027	-1.70753	0.00915	0.0337766
SIK1	chr21:44834397-44847002	2.94068	0.943292	-1.64037	-6.13773	5e-05	0.000399469
CACNA2D3	chr3:54156692-55108584	4.73569	1.53048	-1.62959	-4.22819	5e-05	0.000399469
PLBD1	chr12:14656596-14849519	16.7423	5.43765	-1.62244	-6.53074	5e-05	0.000399469
DLK1	chr14:101193201-101204558	292.894	95.2324	-1.62085	-7.71984	5e-05	0.000399469
MOXD1	chr6:132617193-132722673	5.60999	1.82406	-1.62085	-5.59558	5e-05	0.000399469
UNC5D	chr8:35092974-35654079	1.35753	0.442034	-1.61875	-4.65078	5e-05	0.000399469
CXCR4	chr2:136871918-136875725	9.75726	3.18047	-1.61723	-5.37366	5e-05	0.000399469
KIT	chr4:55524094-55606910	5.29306	1.72973	-1.61356	-6.323	5e-05	0.000399469
EFNA3	chr1:155051347-155060014	6.17011	2.02716	-1.60584	-4.23717	5e-05	0.000399469
FBXO44	chr1:11708417-11723384	1.87943	0.617708	-1.6053	-3.52787	5e-05	0.000399469
VIP	chr6:153071931-153080902	40.9914	13.5185	-1.60038	-7.13161	5e-05	0.000399469
TMEM45A	chr3:100211462-100296341	10.6391	3.50984	-1.59989	-5.26073	5e-05	0.000399469
NTRK2	chr9:87283372-87641985	0.780168	0.260327	-1.58346	-3.91503	5e-05	0.000399469
C15orf59	chr15:74027771-74062987	1.27856	0.428065	-1.57862	-4.37174	5e-05	0.000399469
MGST1	chr12:16500075-16530123	6.15206	2.06114	-1.57763	-3.37805	5e-05	0.000399469
TIMP3	chr22:32902441-33454377	5.1452	1.72389	-1.57756	-5.17919	5e-05	0.000399469
ACE	chr17:61554421-61575741	3.5914	1.20372	-1.57704	-5.10174	5e-05	0.000399469
IFI35	chr17:41158741-41166476	3.34101	1.12019	-1.57654	-3.35365	5e-05	0.000399469
LINC01468	chr10:54204761-54381036	1.57615	0.528758	-1.57572	-3.36034	5e-05	0.000399469
LAMP5	chr20:9480355-9511172	117.764	39.5487	-1.5742	-7.7197	5e-05	0.000399469
FOXN4	chr12:109715782-109747025	1.38937	0.467577	-1.57115	-3.58319	5e-05	0.000399469
CYP11A1	chr15:74629425-74660081	0.886214	0.29875	-1.56871	-2.04125	0.00035	0.00223606
COL23A1	chr5:177660765-178017556	16.0525	5.42561	-1.56494	-5.06014	5e-05	0.000399469
LRRTM1	chr2:79740059-80875988	49.8871	16.9552	-1.55694	-3.72057	5e-05	0.000399469
MGAT4A	chr2:99235568-99347589	0.807101	0.274497	-1.55596	-3.25632	5e-05	0.000399469
RBPMS2	chr15:65032094-65067770	1.78958	0.609927	-1.55292	-2.75456	5e-05	0.000399469
LINC00639	chr14:39218299-39386086	0.884132	0.303663	-1.54179	-3.28555	5e-05	0.000399469
LMO3	chr12:16701122-16761592	4.27022	1.47946	-1.52924	-4.82691	5e-05	0.000399469
CDH4	chr20:59827481-60515842	1.99236	0.695615	-1.51812	-4.71661	5e-05	0.000399469
MYOZ3	chr5:150040402-150059255	5.68521	1.98497	-1.5181	-5.07956	5e-05	0.000399469
SHC2	chr19:416570-460996	2.4458	0.856804	-1.51327	-3.53875	5e-05	0.000399469
DPY19L2P4	chr7:89511666-89840949	1.1866	0.415744	-1.51307	-2.45752	0.0003	0.00195333
EPHB4	chr7:100400186-100425143	10.8117	3.80049	-1.50833	-5.94865	5e-05	0.000399469
HOXD10	chr2:176981491-176984670	0.84318	0.298013	-1.50047	-2.4161	0.0013	0.00685137
ITPRIP	chr10:106069453-106098251	0.974409	0.344973	-1.49804	-4.03339	5e-05	0.000399469
GFRA1	chr10:117816441-118033126	1.3447	0.476423	-1.49697	-3.17841	5e-05	0.000399469
LINC00599	chr8:9757562-9760839	2.41498	0.855908	-1.49648	-3.91831	5e-05	0.000399469
C8orf58	chr8:22457113-22461755	8.15401	2.89386	-1.49452	-4.94138	5e-05	0.000399469
MXRA8	chr1:1287474-1298921	1.17447	0.417154	-1.49337	-2.03262	5e-05	0.000399469
ALDH1A3	chr15:101419896-101456830	1.9461	0.696357	-1.48269	-3.90071	5e-05	0.000399469
COMTD1	chr10:76992528-76995770	1.16087	0.416201	-1.47985	-1.46785	0.0102	0.0368605
LINC01315	chr22:42760405-42765214	1.13748	0.407834	-1.47979	-1.46967	0.01115	0.0395564
LYPD1	chr2:133174146-133429070	0.806166	0.289467	-1.47768	-1.99383	0.00245	0.0116169
BMX	chrX:15518899-15574652	1.8849	0.678265	-1.47456	-3.80743	5e-05	0.000399469
PKHD1	chr6:51479612-51952423	0.614242	0.221151	-1.47377	-4.67969	5e-05	0.000399469
TMEM229A	chr7:123670969-123673523	1.47974	0.533475	-1.47186	-3.9537	5e-05	0.000399469
RAMP1	chr2:238767255-238820759	75.3764	27.1825	-1.47144	-5.62115	5e-05	0.000399469
ARHGAP24	chr4:86396283-86923823	1.33739	0.485523	-1.46181	-3.92138	5e-05	0.000399469
FAM27B,FAM27E3	chr9:67784943-67794189	3.50536	1.2737	-1.46054	-3.30398	5e-05	0.000399469
KCNK10	chr14:88646451-88793256	1.62455	0.591985	-1.4564	-2.19159	5e-05	0.000399469
NMI	chr2:152126981-152146430	2.06421	0.754052	-1.45285	-2.96249	5e-05	0.000399469
ASS1	chr9:133320093-133377722	202.792	74.2453	-1.44963	-7.8105	5e-05	0.000399469
CABP1	chr12:121078421-121105127	3.14283	1.15358	-1.44594	-2.60341	5e-05	0.000399469
VASH1	chr14:77228234-77279283	7.59626	2.79333	-1.4433	-3.90696	5e-05	0.000399469
PDE4B	chr1:66258192-66840262	0.950122	0.350449	-1.43891	-3.17281	5e-05	0.000399469
BAIAP2	chr17:79008946-79156964	2.76529	1.02141	-1.43686	-4.54033	5e-05	0.000399469
TMEM151B	chr6:44238479-44247472	5.42341	2.01822	-1.42612	-4.83414	5e-05	0.000399469
GATA4	chr8:11534427-11617544	1.75306	0.656477	-1.41706	-3.15006	5e-05	0.000399469
RNF175	chr4:154631311-154681387	2.64663	0.992339	-1.41525	-2.55644	5e-05	0.000399469
MT1E	chr16:56659584-56661024	11.3111	4.24545	-1.41375	-5.3198	5e-05	0.000399469
CAHM	chr6:163834096-163834982	1.88281	0.712128	-1.40268	-3.01992	0.0076	0.0291515
SAMD14	chr17:48172100-48207246	1.21517	0.45964	-1.40257	-1.59094	0.00735	0.028368
COL18A1	chr21:46825051-46962385	1.55722	0.589648	-1.40104	-3.18786	5e-05	0.000399469
KITLG	chr12:88886508-88974250	10.8535	4.11011	-1.4009	-6.05762	5e-05	0.000399469
CORO6	chr17:27920526-27949906	4.18297	1.58547	-1.39962	-2.02824	0.0013	0.00685137
CAMK2N1	chr1:20808883-20812728	5.40227	2.05078	-1.39739	-3.14847	5e-05	0.000399469
ACTG2	chr2:74120092-74146780	1.34332	0.51048	-1.39587	-1.93459	0.0015	0.0077319
NFKBIE	chr6:44225902-44233525	6.99234	2.66244	-1.39302	-3.82184	5e-05	0.000399469
TCONS_00029157	chr21:44777585-44782229	1.10168	0.419748	-1.3921	-2.3841	0.00025	0.00166869
S100A4	chr1:153516093-153524245	29.7798	11.3538	-1.39116	-5.35226	5e-05	0.000399469
STC2	chr5:172741725-172756506	26.2952	10.0334	-1.38999	-7.13175	5e-05	0.000399469
SERPINE1	chr7:100770369-100782547	1.56141	0.597192	-1.38659	-3.51038	5e-05	0.000399469
CA9	chr9:35673914-35681154	0.865566	0.331214	-1.38588	-1.6498	0.00415	0.0179264
SGSM1	chr22:25202187-25322954	3.25105	1.24875	-1.38042	-5.12251	5e-05	0.000399469
IQSEC2	chrX:53262057-53350522	1.51443	0.581804	-1.38017	-2.0488	0.00115	0.00618111
MIR210HG	chr11:565656-568457	10.4994	4.03504	-1.37966	-5.14046	5e-05	0.000399469
LOC401134	chr4:65779998-65870218	0.631072	0.244348	-1.36887	-1.35604	0.00885	0.0329129
SEMA3E	chr7:82992405-83278563	2.14196	0.829572	-1.36849	-4.78016	5e-05	0.000399469
WHAMMP2	chr15:28982728-29004146	0.664794	0.257576	-1.36791	-2.92981	5e-05	0.000399469
KIF25-AS1	chr6:168393547-168397757	0.783648	0.304652	-1.36305	-2.05258	0.00045	0.00277648
MEIS3P1	chr17:15690163-15693019	0.850521	0.330907	-1.36192	-2.69857	0.00025	0.00166869
CACNB2	chr10:18429580-18945282	4.25146	1.65447	-1.36159	-3.3764	5e-05	0.000399469
NLGN4Y	chrY:16634301-16957488	1.46923	0.574993	-1.35344	-2.20277	5e-05	0.000399469
SSUH2	chr3:8661085-8693764	0.854662	0.334583	-1.35299	-1.54339	0.00295	0.0135321
PID1	chr2:229888688-230136057	1.74487	0.687723	-1.34322	-3.13575	5e-05	0.000399469
ATG9B	chr7:150688143-150721586	3.0105	1.18667	-1.34309	-3.53742	5e-05	0.000399469
SLC47A1	chr17:19437166-19482346	1.73508	0.685145	-1.34052	-3.00673	5e-05	0.000399469
LOC100507006	chr2:64455534-64479979	1.9911	0.791024	-1.33177	-2.46158	5e-05	0.000399469
DENND6B	chr22:50750296-50765489	1.38584	0.55153	-1.32925	-2.31655	5e-05	0.000399469
SERPINB6	chr6:2948392-2972399	31.8598	12.6915	-1.32787	-5.80124	5e-05	0.000399469
GYPE	chr4:144791930-144832762	2.27057	0.904714	-1.32752	-2.86804	5e-05	0.000399469
PDE4D	chr5:58264865-59843484	0.977221	0.39115	-1.32096	-2.91098	5e-05	0.000399469
LMCD1	chr3:8543492-8609999	2.65215	1.06162	-1.32089	-2.98795	5e-05	0.000399469
LRRC7	chr1:70034031-70589171	2.44874	0.980711	-1.32014	-3.3755	5e-05	0.000399469
HOGA1	chr10:99344101-99372555	0.841946	0.337324	-1.31959	-2.12761	0.0014	0.00729418
MT2A	chr16:56642477-56643409	51.0899	20.4892	-1.31817	-7.9378	5e-05	0.000399469
TIFA	chr4:113195744-113207059	1.94131	0.778985	-1.31737	-3.50715	5e-05	0.000399469
DDIT4	chr10:74033676-74035797	444.363	179.449	-1.30816	-8.49155	5e-05	0.000399469
KBTBD11-OT1	chr8:1919038-1955109	2.77704	1.12197	-1.30752	-1.68572	0.0135	0.0460999
ABCC3	chr17:48712217-48769063	0.807206	0.326598	-1.30542	-2.6685	5e-05	0.000399469
TRPM3	chr9:73149965-73736526	1.04289	0.424345	-1.29727	-1.91592	0.00085	0.00478615
BMP4	chr14:54416454-54423554	2.27203	0.92603	-1.29485	-2.78544	5e-05	0.000399469
RFPL1	chr22:29833003-29868420	1.7637	0.720495	-1.29155	-1.87875	0.00365	0.0161302
MORN3	chr12:122088547-122110517	1.36752	0.559423	-1.28955	-1.95547	0.0021	0.0102247
CRABP2	chr1:156669399-156675608	109.714	45.1548	-1.28079	-6.36426	5e-05	0.000399469
CA12	chr15:63615728-63674309	3.90255	1.61267	-1.27497	-4.48336	5e-05	0.000399469
BOC	chr3:112929793-113234034	31.7044	13.126	-1.27225	-4.22847	5e-05	0.000399469
PLEKHA4	chr19:49340353-49371937	1.89958	0.787581	-1.27018	-3.32962	5e-05	0.000399469
C2orf81	chr2:74641302-74644844	2.93043	1.2155	-1.26956	-4.06504	5e-05	0.000399469
PLEKHG5,TNFRSF25	chr1:6521213-6580121	1.14562	0.475876	-1.26747	-1.25711	0.0002	0.00137459
ARHGAP42,TMEM133	chr11:100558370-100864666	3.42443	1.43082	-1.25902	-3.75879	5e-05	0.000399469
ADGRL3	chr4:62067127-63027483	1.03519	0.434162	-1.25359	-3.53868	5e-05	0.000399469
SPATS1	chr6:44300551-44345272	2.06807	0.868381	-1.25188	-2.53532	0.0003	0.00195333
PRSS27	chr16:2762422-2770552	1.30366	0.547606	-1.25136	-1.55089	0.0024	0.0114339
PLEKHA7	chr11:16798978-17074591	1.52256	0.640167	-1.24998	-3.02532	5e-05	0.000399469
FAXDC2	chr5:154197625-154230402	2.60473	1.09605	-1.24882	-3.77771	5e-05	0.000399469
PTGES	chr9:132500614-132515344	0.982897	0.413691	-1.24849	-2.3367	0.00185	0.00920378
HIST2H2BC	chr1:149815025-149823161	3.73535	1.57229	-1.24837	-1.94133	0.0094	0.0345144
WDR86	chr7:151078206-151111032	3.07991	1.29642	-1.24835	-2.02283	0.0014	0.00729418
SORCS2	chr4:7194373-7744564	0.746126	0.314601	-1.2459	-2.82514	5e-05	0.000399469
FGF1	chr5:141971742-142077635	5.45437	2.3017	-1.24471	-4.7169	5e-05	0.000399469
ADAM19	chr5:156904304-157002831	1.14817	0.48487	-1.24367	-3.61258	5e-05	0.000399469
DOCK6	chr19:11309968-11373168	2.70931	1.14694	-1.24013	-1.57	0.00245	0.0116169
EPHA6	chr3:96533424-97467786	1.27213	0.538892	-1.23918	-1.87993	0.00105	0.00571775
WNT6	chr2:219724545-219739066	2.75398	1.17031	-1.23463	-3.14453	5e-05	0.000399469
METTL24	chr6:110560112-110679475	2.58746	1.10247	-1.2308	-2.03437	0.00035	0.00223606
PGF	chr14:75408346-75422467	4.36015	1.8678	-1.22304	-3.23959	5e-05	0.000399469
MBOAT1	chr6:20099915-20212695	2.3773	1.01907	-1.22207	-3.79867	5e-05	0.000399469
NPR1	chr1:153650985-153666710	7.40229	3.17524	-1.22111	-4.79537	5e-05	0.000399469
TXLNGY	chrY:21729243-21771691	5.1069	2.19102	-1.22085	-2.7474	5e-05	0.000399469
CHRM3	chr1:239792372-240074003	0.847135	0.364219	-1.21779	-2.55271	0.0002	0.00137459
COL1A1	chr17:48261456-48279000	3.83823	1.6516	-1.21658	-5.2324	5e-05	0.000399469
CA11	chr19:49141271-49185502	7.99092	3.43923	-1.21628	-4.46255	5e-05	0.000399469
PRSS23	chr11:86502100-86666440	1.82504	0.786145	-1.21506	-2.52782	0.0003	0.00195333
GALNTL6	chr4:172734574-173961558	0.656213	0.282728	-1.21475	-1.66016	0.0079	0.0300609
GFPT2	chr5:179727699-179780315	0.8513	0.366922	-1.21419	-2.51979	0.0002	0.00137459
SCN9A	chr2:166813927-167232497	21.339	9.30098	-1.19804	-5.45821	5e-05	0.000399469
FGF11	chr17:7341591-7348251	0.782181	0.341403	-1.19602	-2.02474	0.0009	0.00501969
NUAK1	chr12:106457124-106533811	2.01367	0.879245	-1.19549	-3.94511	5e-05	0.000399469
MTUS2	chr13:29598747-30080084	2.25215	0.98468	-1.19358	-3.80896	5e-05	0.000399469
GAS1	chr9:89559276-89562104	5.18332	2.27149	-1.19024	-5.03411	5e-05	0.000399469
LOC102546294	chr5:147646935-147763413	1.28774	0.56568	-1.18678	-1.94382	0.002	0.0098166
CDC42EP4	chr17:71277643-71308143	16.2669	7.15285	-1.18535	-4.87613	5e-05	0.000399469
MDK	chr11:46402333-46405387	167.35	73.6995	-1.18314	-5.22823	5e-05	0.000399469
DNAH2	chr17:7620671-7737062	3.05253	1.34521	-1.18218	-3.1128	5e-05	0.000399469
SLC6A11	chr3:10857916-10982403	0.99125	0.436998	-1.18162	-2.10267	0.0002	0.00137459
SMKR1	chr7:129142319-129152773	1.57929	0.697967	-1.17805	-1.80391	0.00325	0.0146266
PEG3-AS1	chr19:57276689-57352097	3.60063	1.59243	-1.17702	-1.84349	0.00215	0.0104275
PLA2G3	chr22:31530792-31536593	0.770895	0.341244	-1.17573	-2.19241	0.00045	0.00277648
HSD17B8	chr6:33172413-33174632	4.58826	2.03137	-1.17549	-2.93465	5e-05	0.000399469
CHCHD10	chr22:24105207-24110159	69.4627	30.8197	-1.17239	-3.91848	5e-05	0.000399469
MT1F	chr16:56691854-56693215	7.40942	3.288	-1.17215	-1.86148	0.001	0.00549297
B3GALT5	chr21:40984866-41045064	2.18832	0.972641	-1.16984	-4.39631	5e-05	0.000399469
KIAA1671	chr22:25423940-25593415	0.966479	0.429611	-1.16971	-3.76731	5e-05	0.000399469
PCSK1N	chrX:48689501-48694040	2.24628	1.00067	-1.16657	-3.42436	0.00765	0.0293142
FAM78B	chr1:166026663-166135958	7.60918	3.3933	-1.16505	-4.04306	5e-05	0.000399469
NFKB2	chr10:104153866-104162286	1.64565	0.735114	-1.16262	-2.48594	5e-05	0.000399469
CHAC1	chr15:41245635-41248717	11.1043	4.96063	-1.16252	-3.91702	5e-05	0.000399469
GADD45B	chr19:2476122-2478257	1.31425	0.58746	-1.16167	-2.27976	0.00265	0.0123831
LOC100288152	chr5:473333-524549	1.30934	0.58559	-1.16088	-1.62586	0.00275	0.0127645
CYSTM1	chr5:139554652-139623374	13.1557	5.88883	-1.15963	-4.73226	5e-05	0.000399469
CELF2	chr10:11047258-11386673	1.45636	0.65308	-1.15704	-3.9008	5e-05	0.000399469
KAZALD1	chr10:102820998-102827942	7.32858	3.28751	-1.15654	-4.01758	5e-05	0.000399469
IGDCC4	chr15:65673704-65715410	1.46643	0.658243	-1.15562	-2.67323	5e-05	0.000399469
NFATC4	chr14:24836116-24848811	11.7063	5.27126	-1.15107	-5.05468	5e-05	0.000399469
WWC3	chrX:9982722-10112556	4.40059	1.98483	-1.14868	-3.99665	5e-05	0.000399469
EFCAB1	chr8:49627473-49647870	0.84548	0.381438	-1.14832	-1.8512	0.0017	0.00857674
LPPR3	chr19:812487-821952	1.27672	0.576332	-1.14747	-1.67684	0.00185	0.00920378
LINC01604	chr8:144362199-144363870	3.39311	1.53287	-1.14637	-1.73278	0.00075	0.00430451
SH2D3C	chr9:130500595-130541048	2.66607	1.20619	-1.14426	-2.93871	5e-05	0.000399469
SPRY1	chr4:124317949-124324939	3.52242	1.59378	-1.14411	-3.3587	5e-05	0.000399469
EFCAB3	chr17:60447578-60493839	1.15107	0.521439	-1.1424	-2.02681	0.0017	0.00857674
PARP14	chr3:122399671-122449687	3.54851	1.60809	-1.14186	-3.0577	5e-05	0.000399469
PEG3,ZIM2	chr19:57276689-57352097	2.61973	1.18729	-1.14175	-3.78495	5e-05	0.000399469
ENKD1	chr16:67694850-67700628	7.14232	3.23744	-1.14154	-3.04528	5e-05	0.000399469
SCRN2	chr17:45908992-45918699	8.32666	3.77429	-1.14153	-4.27112	5e-05	0.000399469
CEACAM19	chr19:45174439-45187627	1.65826	0.753246	-1.13848	-2.32903	5e-05	0.000399469
ISYNA1	chr19:18530145-18549111	37.416	17.0526	-1.13366	-4.16369	5e-05	0.000399469
KIAA1024	chr15:79724857-79764647	1.5799	0.720583	-1.13259	-3.15656	5e-05	0.000399469
RAB20	chr13:111175412-111214084	1.52333	0.694933	-1.13228	-2.49892	0.00085	0.00478615
ADAM11	chr17:42836567-42859214	1.37247	0.628573	-1.12662	-3.37112	5e-05	0.000399469
C1QTNF1	chr17:77015290-77045870	1.25467	0.574916	-1.12589	-2.03813	0.0001	0.0007455
RSPO4	chr20:939095-982907	0.808622	0.370901	-1.12443	-1.87646	0.001	0.00549297
MTMR11	chr1:149900248-149908791	1.23705	0.567549	-1.12409	-2.34067	5e-05	0.000399469
DUSP8	chr11:1575280-1593150	2.66821	1.2248	-1.12333	-4.68149	5e-05	0.000399469
SYN3	chr22:32902441-33454377	1.85837	0.853453	-1.12265	-1.56203	0.006	0.0241726
LMO1	chr11:8245780-8290182	11.0002	5.05239	-1.1225	-2.64276	5e-05	0.000399469
SNCA	chr4:90645249-90763142	0.690228	0.317286	-1.12129	-2.02717	0.00075	0.00430451
GSDMD	chr8:144635556-144645231	1.25467	0.578083	-1.11796	-1.81036	0.0013	0.00685137
SLC12A9,TRIP6	chr7:100450340-100471415	15.1888	6.99894	-1.1178	-3.5355	5e-05	0.000399469
IL13RA1	chrX:117861558-117928496	1.31635	0.606824	-1.1172	-2.34747	0.0001	0.0007455
KLHL36	chr16:84682116-84701292	1.18398	0.546271	-1.11596	-3.31613	5e-05	0.000399469
TNFRSF1A	chr12:6437922-6451283	8.47828	3.93219	-1.10844	-3.64534	5e-05	0.000399469
LOC100289361	chr3:142682899-142720309	2.54447	1.18284	-1.1051	-1.62106	0.0107	0.038264
B4GALNT3	chr12:569542-672654	3.01528	1.40534	-1.10138	-2.45026	5e-05	0.000399469
DNPH1	chr6:43193364-43197211	61.1129	28.5454	-1.09822	-4.00504	5e-05	0.000399469
PPFIA4	chr1:202995648-203047867	3.98994	1.8718	-1.09194	-4.07565	5e-05	0.000399469
TSPAN15	chr10:71211225-71267423	7.43476	3.49386	-1.08946	-3.54056	5e-05	0.000399469
SIPA1L1	chr14:71787890-72207946	9.91108	4.65878	-1.08909	-4.6803	5e-05	0.000399469
RFPL1S	chr22:29833003-29868420	1.99591	0.939638	-1.08687	-2.90826	5e-05	0.000399469
LAGE3	chrX:153703631-153707606	20.6015	9.70224	-1.08636	-2.57121	5e-05	0.000399469
VGF	chr7:100805379-100813219	48.1234	22.709	-1.08348	-7.59953	5e-05	0.000399469
KLHDC9	chr1:161068150-161070138	1.47307	0.697154	-1.07928	-1.47514	0.00565	0.0230262
EPHA2	chr1:16450831-16482582	0.795799	0.377458	-1.07609	-2.63911	0.0002	0.00137459
CEBPB	chr20:48801139-48809227	10.4199	4.95743	-1.07168	-2.4995	5e-05	0.000399469
PLCXD3	chr5:41306925-41510730	24.0785	11.4664	-1.07033	-5.51362	5e-05	0.000399469
IRF2BPL	chr14:77490885-77495042	9.06363	4.32374	-1.06781	-5.91586	5e-05	0.000399469
TFEB	chr6:41651715-41703997	1.56432	0.747304	-1.06577	-2.15688	5e-05	0.000399469
EFNA2	chr19:1286152-1301429	1.4387	0.68734	-1.06567	-2.83198	0.001	0.00549297
NEK6	chr9:127019884-127114719	0.994213	0.475475	-1.06418	-2.05328	0.00035	0.00223606
MOK	chr14:102690833-102771537	3.56318	1.70415	-1.06411	-2.37654	5e-05	0.000399469
WDR90	chr16:699362-717832	9.22554	4.42175	-1.06101	-2.66431	5e-05	0.000399469
CTGF	chr6:132269316-132272518	0.823602	0.395246	-1.0592	-2.12544	0.00235	0.0112319
ARC	chr8:143692404-143695833	1.63419	0.784457	-1.05881	-3.26929	0.0001	0.0007455
BAHCC1	chr17:79373520-79433358	2.51884	1.2096	-1.05824	-3.2758	5e-05	0.000399469
SHOX2	chr3:157813746-158262971	22.9894	11.1067	-1.04954	-3.48671	5e-05	0.000399469
FZD1	chr7:90893782-90898132	2.58263	1.24797	-1.04926	-4.06415	5e-05	0.000399469
IGF2,INS,INS-IGF2	chr11:2150341-2182439	10.7534	5.20544	-1.0467	-4.50175	5e-05	0.000399469
LOC90768	chr4:182900656-183724177	2.16489	1.04952	-1.04456	-1.56206	0.0145	0.0487747
BTBD11	chr12:107712196-108053419	4.47987	2.17199	-1.04444	-3.12654	5e-05	0.000399469
C16orf86	chr16:67700716-67702673	1.0196	0.49439	-1.04428	-1.44722	0.00845	0.0317244
PRRT1	chr6:32116139-32119720	1.18528	0.574768	-1.04417	-2.65564	0.00445	0.0189712
ZP3	chr7:76018645-76072060	10.5185	5.11115	-1.04121	-3.63276	5e-05	0.000399469
ADARB1	chr21:46494492-46646478	1.50227	0.730624	-1.03995	-2.1527	0.00015	0.00106939
SYNGR2	chr17:76164670-76169009	6.81308	3.31791	-1.03803	-3.03667	5e-05	0.000399469
CAP2	chr6:17393735-17558023	0.820798	0.399762	-1.03789	-2.18448	0.00045	0.00277648
GAL3ST4	chr7:99756864-99766373	0.806754	0.393123	-1.03715	-1.88201	0.00135	0.00707314
TCN2	chr22:31003069-31023361	3.56696	1.73894	-1.03648	-3.03886	5e-05	0.000399469
HSPG2	chr1:22138757-22263790	1.84891	0.902786	-1.03422	-3.79036	5e-05	0.000399469
ABCG1	chr21:43619798-43719456	1.36877	0.668844	-1.03314	-2.30671	5e-05	0.000399469
H19,MIR675	chr11:2012325-2022696	787.139	384.706	-1.03286	-3.66777	5e-05	0.000399469
PXDNL	chr8:52232136-52722005	3.60275	1.76436	-1.02995	-2.14871	0.00085	0.00478615
RNF182	chr6:13924676-13980240	0.719153	0.352891	-1.02708	-1.92645	0.00055	0.00329732
MRC2	chr17:60704761-60770962	6.23856	3.06764	-1.02408	-4.09452	5e-05	0.000399469
ETFB	chr19:51848408-51869672	38.3278	18.8891	-1.02084	-4.20554	5e-05	0.000399469
FBXO38	chr5:147763497-147822399	22.0674	10.8958	-1.01814	-4.75571	5e-05	0.000399469
HID1	chr17:72946838-72971823	0.801173	0.395813	-1.01729	-2.01144	0.00105	0.00571775
APLP1	chr19:36359400-36370699	29.2868	14.4861	-1.01558	-4.4566	5e-05	0.000399469
IL20RB	chr3:136676706-136729926	0.812054	0.401806	-1.01508	-1.86491	0.00375	0.0164771
FFAR2	chr19:35940616-35942669	0.981474	0.486028	-1.01391	-2.03148	0.0033	0.014809
ADORA2B	chr17:15848230-15879210	3.24927	1.60935	-1.01363	-3.26952	5e-05	0.000399469
NUDT14	chr14:105639273-105647660	1.98541	0.984189	-1.01243	-2.22529	0.01155	0.0407053
ZNF385A	chr12:54747474-54867386	3.67624	1.82294	-1.01196	-3.20173	5e-05	0.000399469
ABLIM2	chr4:7967036-8160559	0.739284	0.366681	-1.0116	-1.50847	0.00225	0.0108304
EPAS1	chr2:46524540-46613842	1.05155	0.522612	-1.00871	-2.88975	5e-05	0.000399469
TNIK	chr3:170778974-171178197	1.80294	0.897083	-1.00704	-2.05933	0.00015	0.00106939
ACTN2	chr1:236849753-236927927	2.35812	1.17381	-1.00644	-3.40265	5e-05	0.000399469
ADA	chr20:43248097-43280376	4.8405	2.41215	-1.00484	-2.6418	5e-05	0.000399469
TRAF1	chr9:123664670-123691451	1.3567	0.677068	-1.00273	-2.88548	5e-05	0.000399469
MAST4	chr5:65892175-66465426	6.97998	3.48725	-1.00113	-3.19255	5e-05	0.000399469
DPY19L2	chr12:63952692-64062354	5.59846	2.79895	-1.00014	-2.91336	5e-05	0.000399469
SLC2A4RG	chr20:62371210-62436856	10.6933	5.35957	-0.99652	-4.73512	5e-05	0.000399469
SSBP4	chr19:18530145-18549111	23.4206	11.7491	-0.995223	-3.39051	5e-05	0.000399469
TPBG	chr6:83072922-83077133	1.35151	0.678011	-0.995194	-2.1706	0.00045	0.00277648
BCL2L12	chr19:50162605-50177173	4.36331	2.19064	-0.994069	-1.86022	5e-05	0.000399469
LRIG1	chr3:66119284-66550845	2.79455	1.40307	-0.994025	-2.07829	0.0011	0.00594777
EEPD1	chr7:36192835-36341286	9.67855	4.87275	-0.990056	-3.83416	5e-05	0.000399469
PLEKHF2	chr8:96145948-96168913	0.794074	0.40044	-0.987688	-2.08641	0.0013	0.00685137
NCR3LG1	chr11:17373308-17403264	10.9872	5.54135	-0.987508	-5.00402	5e-05	0.000399469
KCNK1	chr1:233749749-233808258	4.43133	2.23556	-0.987103	-2.95245	5e-05	0.000399469
ADGRB2	chr1:32192376-32229664	5.07196	2.55893	-0.987006	-2.3968	5e-05	0.000399469
GALK1	chr17:73754017-73761280	5.40441	2.72822	-0.986175	-3.55329	5e-05	0.000399469
LPAR2	chr19:19734465-19739258	3.39999	1.71862	-0.984279	-2.36152	0.0001	0.0007455
RTN4R	chr22:20228816-20255816	2.07497	1.04978	-0.983006	-1.74001	0.0008	0.00454588
MATN2	chr8:98881310-99048946	1.22555	0.620495	-0.981935	-2.74514	5e-05	0.000399469
ZNF787	chr19:56598728-56632742	3.56859	1.80895	-0.980201	-3.88877	5e-05	0.000399469
PAQR6	chr1:156163722-156218312	12.7669	6.47531	-0.979386	-1.61636	0.0067	0.0263933
FBF1	chr17:73905748-73937119	2.25629	1.14543	-0.978061	-3.21343	5e-05	0.000399469
KCNMA1	chr10:78629358-79397577	4.82666	2.45092	-0.977705	-2.11819	0.0008	0.00454588
RPS6KA4	chr11:64126624-64139693	3.86233	1.9632	-0.976262	-2.82486	5e-05	0.000399469
IGSF9	chr1:159896828-159915418	6.83524	3.47624	-0.975464	-3.64645	5e-05	0.000399469
FAM184B	chr4:17616250-17783135	5.46295	2.77925	-0.974986	-2.23442	0.00065	0.00380777
SORBS2	chr4:186506558-186877870	5.20757	2.64982	-0.974717	-3.46848	5e-05	0.000399469
CERS1	chr19:18979354-19007536	6.75326	3.43642	-0.974679	-2.43307	5e-05	0.000399469
BCHE	chr3:165490603-165555253	1.50689	0.766792	-0.974672	-1.93167	0.0005	0.00304201
CACNA2D2	chr3:50384895-50541675	7.59245	3.86545	-0.973929	-2.53469	5e-05	0.000399469
CORIN,NFXL1	chr4:47595586-48014961	35.6837	18.1873	-0.97233	-4.15329	5e-05	0.000399469
ZBTB7C	chr18:45553091-45934814	1.84203	0.93898	-0.97213	-2.78426	5e-05	0.000399469
SCRT2	chr20:642239-656823	2.89613	1.478	-0.970479	-4.02668	5e-05	0.000399469
SPATA6	chr1:48760964-48937880	1.32547	0.67769	-0.967806	-2.74214	5e-05	0.000399469
CDK18	chr1:205473683-205502037	4.50065	2.30633	-0.964536	-3.05675	5e-05	0.000399469
APOBEC3C	chr22:39410142-39416576	11.4569	5.87705	-0.963058	-3.33326	5e-05	0.000399469
LONRF2	chr2:100889752-100939195	7.88379	4.04808	-0.96165	-4.78355	5e-05	0.000399469
ANKRD37	chr4:186317839-186347139	14.4978	7.45367	-0.959807	-1.8782	0.01195	0.0418247
KCNAB1	chr3:155838336-156256927	4.88835	2.51477	-0.958922	-3.08964	5e-05	0.000399469
NAB2	chr12:57482676-57505196	27.1673	13.993	-0.957169	-5.073	5e-05	0.000399469
GPR162	chr12:6930962-6936633	3.59195	1.85373	-0.954337	-2.46753	5e-05	0.000399469
DYRK1B	chr19:40315986-40324873	2.99143	1.54449	-0.953703	-2.46826	5e-05	0.000399469
SLCO4A1	chr20:61273796-61317224	3.45637	1.78698	-0.951733	-2.85911	0.0001	0.0007455
HILPDA	chr7:128095883-128113254	56.103	29.0182	-0.951119	-4.34355	5e-05	0.000399469
SH2D5	chr1:21046224-21059133	0.763314	0.394865	-0.950916	-1.92552	0.00095	0.00525491
NFKBID	chr19:36379142-36391552	0.857989	0.443897	-0.950734	-1.88218	0.0118	0.0413871
PPP1R3C	chr10:93388196-93392858	14.5633	7.54212	-0.949298	-4.06402	5e-05	0.000399469
ARHGEF4	chr2:131674223-131804826	5.70411	2.95467	-0.949005	-2.91888	5e-05	0.000399469
HACD1	chr10:17631785-17659373	19.6381	10.2073	-0.944047	-3.54706	5e-05	0.000399469
LOC171391	chr11:777577-784284	2.25308	1.17157	-0.943458	-1.53014	0.012	0.0419672
RD3	chr1:211649793-211666259	6.12724	3.18774	-0.942702	-3.49329	5e-05	0.000399469
SESN2	chr1:28585962-28609002	7.30834	3.80301	-0.942401	-3.6392	5e-05	0.000399469
TP53I13	chr17:27895738-27900175	4.63128	2.41606	-0.938757	-2.24541	5e-05	0.000399469
SLC27A3	chr1:153747767-153752633	4.56061	2.37947	-0.93859	-3.06034	5e-05	0.000399469
TRIM47	chr17:73870244-73874656	1.86621	0.974035	-0.93807	-2.86203	0.0006	0.00355278
FAM131A	chr3:184053716-184079439	7.80383	4.07509	-0.93735	-3.70316	5e-05	0.000399469
C19orf26	chr19:1229946-1237990	1.29801	0.679101	-0.934607	-1.63475	0.0011	0.00594777
BAIAP2-AS1	chr17:79002932-79008519	0.862736	0.451469	-0.934292	-2.44726	0.0005	0.00304201
COL4A2	chr13:110959630-111165373	6.90885	3.61762	-0.933403	-4.08611	5e-05	0.000399469
RAB3A	chr19:18307578-18314874	9.03267	4.73421	-0.93203	-3.01259	5e-05	0.000399469
TENM3	chr4:182900656-183724177	11.4824	6.02277	-0.930921	-4.37315	5e-05	0.000399469
CDH11	chr16:64916781-65156040	4.28853	2.25297	-0.928654	-2.91998	5e-05	0.000399469
PDIA5	chr3:122785855-122880953	17.5438	9.21756	-0.9285	-3.96589	5e-05	0.000399469
PTPRVP	chr1:202137177-202158581	1.2907	0.678317	-0.928118	-2.17072	0.0001	0.0007455
MOV10	chr1:113216933-113250025	13.0842	6.87767	-0.927834	-3.45023	5e-05	0.000399469
SLC6A9	chr1:44457279-44497164	2.8345	1.49083	-0.926982	-2.48473	5e-05	0.000399469
SIDT2,TAGLN	chr11:117049647-117103241	22.0511	11.6056	-0.926023	-2.18405	0.00145	0.00751997
SNHG19	chr16:2204782-2205359	24.5535	12.9469	-0.923324	-2.19297	0.00015	0.00106939
JOSD2	chr19:51009253-51014612	2.28908	1.20862	-0.921414	-1.25616	0.01085	0.0386965
ELMO3	chr16:67233027-67237927	0.98044	0.518156	-0.920043	-1.74771	0.00305	0.0138974
SPTSSB	chr3:161062561-161089871	5.95375	3.14713	-0.919762	-2.77993	5e-05	0.000399469
NRGN	chr11:124609828-124622109	18.605	9.8353	-0.919647	-4.70842	5e-05	0.000399469
UNC5A	chr5:176237559-176326333	10.8656	5.74849	-0.918517	-3.94457	5e-05	0.000399469
DLG4	chr17:7093209-7128586	3.8109	2.01634	-0.918392	-1.90886	0.00295	0.0135321
L3MBTL3	chr6:130339727-130462594	3.88962	2.058	-0.918388	-3.46373	5e-05	0.000399469
RAB36	chr22:23487512-23506930	3.28687	1.73916	-0.918326	-3.07416	5e-05	0.000399469
ATP2B3	chrX:152801579-152848387	0.844543	0.448326	-0.913621	-2.15072	0.001	0.00549297
DKK1	chr10:52750910-54079355	147.318	78.2366	-0.913019	-3.48863	5e-05	0.000399469
SYNJ2	chr6:158402887-158520318	8.14351	4.32523	-0.912873	-2.81042	5e-05	0.000399469
GRM7	chr3:6902801-7783218	1.38371	0.73572	-0.91131	-2.38064	0.0002	0.00137459
H2AFJ	chr12:14927269-14930936	1.43892	0.765823	-0.909901	-2.3927	5e-05	0.000399469
AKAP2,PALM2,PALM2-AKAP2	chr9:112403067-112934795	4.21632	2.24484	-0.909369	-3.76233	5e-05	0.000399469
ITPR2	chr12:26488241-26986131	4.15067	2.21499	-0.906047	-3.66366	5e-05	0.000399469
CLCN4	chrX:10124984-10205699	2.20983	1.18095	-0.903992	-3.19551	5e-05	0.000399469
ZIC2	chr13:100634025-100639024	23.9633	12.8089	-0.90368	-3.4231	5e-05	0.000399469
TTC9B	chr19:40721964-40724306	5.96359	3.18771	-0.90366	-3.30233	0.0008	0.00454588
MICAL2	chr11:12132122-12285337	1.86998	1.00025	-0.902671	-2.77754	5e-05	0.000399469
BLK	chr8:11351520-11422173	9.89832	5.29822	-0.901676	-2.61319	0.00015	0.00106939
STAT5A	chr17:40439564-40463960	0.796306	0.426623	-0.900363	-1.92796	0.0003	0.00195333
ACADS	chr12:121163540-121177811	2.20791	1.18361	-0.899488	-1.96568	0.00055	0.00329732
SLC29A2	chr11:66125336-66139947	18.9399	10.1748	-0.896431	-3.50688	5e-05	0.000399469
PDLIM1	chr10:96997324-97050905	2.46559	1.32497	-0.895967	-2.42652	0.0004	0.00250855
KIAA0125	chr14:106345680-106399227	1.57391	0.846133	-0.895395	-1.69991	0.00415	0.0179264
APOC1	chr19:45417920-45422606	13.6996	7.37184	-0.894036	-3.48655	0.00035	0.00223606
SIGIRR	chr11:405715-417397	1.2744	0.68577	-0.894021	-1.34225	0.00635	0.0252793
HHEX	chr10:94449680-94455408	2.87307	1.54616	-0.893908	-2.3454	0.0002	0.00137459
PPM1M	chr3:52279808-52284794	2.26921	1.22201	-0.892932	-2.2097	0.0001	0.0007455
REEP2	chr5:137774689-137782658	16.4156	8.85733	-0.890123	-3.65973	5e-05	0.000399469
ZNF771	chr16:30418734-30431125	4.0401	2.18191	-0.8888	-1.78019	0.0015	0.0077319
ADAMTS3	chr4:73146683-73434516	27.7895	15.0097	-0.88864	-4.52668	5e-05	0.000399469
C14orf79	chr14:105452615-105464279	4.20276	2.27032	-0.888438	-2.68916	5e-05	0.000399469
ARID3A	chr19:926036-974619	1.04726	0.565829	-0.888176	-2.05129	0.0003	0.00195333
DDN	chr12:49388932-49393088	7.05888	3.81706	-0.886975	-4.14613	5e-05	0.000399469
TMC6	chr17:76108990-76139049	1.27279	0.68889	-0.88565	-2.25662	0.00195	0.00961125
CYBRD1	chr2:172378680-172414643	0.614046	0.332477	-0.885091	-1.82461	0.00115	0.00618111
AMDHD2	chr16:2570362-2581595	5.6849	3.08002	-0.884194	-2.13889	0.0137	0.0466613
PLTP	chr20:44486219-44541003	14.2484	7.73132	-0.882013	-1.48066	0.00815	0.0308217
IL13RA2	chrX:114238537-114270732	102.478	55.6884	-0.879865	-4.3436	5e-05	0.000399469
RGS13	chr1:192604833-192629440	1.09545	0.595494	-0.87936	-1.40084	0.0076	0.0291515
ETV1	chr7:13930825-14031050	12.7584	6.93911	-0.87863	-4.0786	5e-05	0.000399469
NIPSNAP3B	chr9:107526021-107540095	0.658822	0.358565	-0.877654	-1.3809	0.0065	0.0257503
RND2	chr17:41177257-41184058	2.14234	1.16601	-0.877606	-2.85807	5e-05	0.000399469
CSRNP1	chr3:39183341-39195102	0.775488	0.422178	-0.877252	-2.00656	0.00355	0.0157586
HESX1	chr3:57231943-57261539	1.0882	0.592881	-0.876135	-1.41278	0.0094	0.0345144
MGC16275	chr17:72206134-72209460	0.786538	0.428585	-0.875935	-1.8027	0.00625	0.0249754
HSPA12A	chr10:118430702-118502085	1.06253	0.57922	-0.875321	-2.5599	0.0001	0.0007455
NRG2	chr5:139226363-139422884	0.846724	0.461594	-0.875267	-1.70684	0.00135	0.00707314
LMF1	chr16:903507-1031318	3.18742	1.73823	-0.874768	-2.98611	5e-05	0.000399469
TICAM1	chr19:4815935-4831754	1.21521	0.663537	-0.87296	-2.3219	0.00095	0.00525491
DCLK1	chr13:35516423-36705514	10.5425	5.7592	-0.872282	-1.87952	0.0019	0.00940933
PIDD1	chr11:790474-809466	3.60288	1.96935	-0.87143	-1.61248	0.0039	0.0170312
SLC18A1	chr8:20002365-20040717	1.82176	0.996051	-0.871039	-1.92131	0.00025	0.00166869
MEG9,MIR410,MIR656	chr14:101532248-101539530	9.48258	5.18642	-0.870542	-1.93405	5e-05	0.000399469
SLC9A3R2	chr16:2076868-2089027	2.0876	1.14319	-0.868779	-1.83359	0.00045	0.00277648
LINC00634	chr22:42343290-42355004	2.96181	1.62242	-0.868331	-1.99642	0.0009	0.00501969
NHEG1,PEX7	chr6:137143701-137314461	10.266	5.62627	-0.867624	-2.08511	0.00105	0.00571775
SNHG9	chr16:2014996-2015505	20.8675	11.4431	-0.866781	-1.43697	0.0127	0.0439125
PDLIM2	chr8:22436253-22455538	3.53724	1.94193	-0.865136	-1.89163	0.0004	0.00250855
SRCIN1	chr17:36686258-36762183	1.36583	0.749904	-0.865002	-1.97882	0.0006	0.00355278
COL9A2	chr1:40765937-40782939	7.98749	4.38671	-0.864603	-3.18671	5e-05	0.000399469
PDLIM3	chr4:186421814-186456712	2.75166	1.51207	-0.863778	-2.6171	5e-05	0.000399469
CNIH2	chr11:66045671-66051685	17.7413	9.75002	-0.863632	-3.00922	5e-05	0.000399469
VSNL1	chr2:17721245-17838186	16.5784	9.12131	-0.861992	-3.61833	5e-05	0.000399469
PPFIA3	chr19:49622645-49654287	2.78553	1.53295	-0.861639	-2.82414	5e-05	0.000399469
TDRP	chr8:439766-495781	3.58665	1.97436	-0.861254	-2.7342	5e-05	0.000399469
CNKSR3	chr6:154726432-154831753	13.2583	7.30011	-0.860903	-3.92144	5e-05	0.000399469
IL27RA	chr19:14142551-14164025	1.7053	0.940027	-0.85925	-2.25879	0.0003	0.00195333
VSTM2L	chr20:36531498-36573747	2.4009	1.32431	-0.858332	-2.81335	0.00035	0.00223606
NR2F1-AS1	chr5:92745061-92917026	0.668884	0.369029	-0.858024	-1.37173	0.0037	0.0163015
DNAH14	chr1:225117355-225586996	6.9183	3.81704	-0.857964	-2.10844	0.00035	0.00223606
WWTR1	chr3:149235021-149421060	2.36045	1.30338	-0.85681	-2.89048	5e-05	0.000399469
FIBIN	chr11:27015627-27018632	1.54085	0.851441	-0.85575	-2.3365	0.00025	0.00166869
LINC01515	chr10:67330284-67526300	5.62058	3.11082	-0.853422	-1.61948	0.00535	0.0220256
YJEFN3	chr19:19639669-19648393	0.864281	0.478695	-0.852394	-1.3546	0.01235	0.0429178
EBF4	chr20:2673523-2740754	1.28986	0.717255	-0.846656	-2.53092	0.00195	0.00961125
MAOA	chrX:43514154-43606071	12.439	6.92277	-0.845452	-3.9055	5e-05	0.000399469
NEFH	chr22:29876180-29887277	35.259	19.6246	-0.845328	-3.55974	5e-05	0.000399469
ATP5D	chr19:1241748-1244824	40.9328	22.7859	-0.845117	-2.48607	5e-05	0.000399469
NPHP1	chr2:110880913-110962639	3.81655	2.12647	-0.843807	-1.46797	0.00825	0.0311433
FHAD1	chr1:15573767-15724622	1.57301	0.877838	-0.841497	-2.06243	0.00105	0.00571775
SIPA1	chr11:65405577-65418391	1.20201	0.671209	-0.840618	-1.82796	0.00125	0.00663043
ANGEL1	chr14:77228234-77279283	19.4948	10.8882	-0.840329	-2.55277	5e-05	0.000399469
ZDHHC14	chr6:157802556-158098866	6.53166	3.65138	-0.839008	-2.66444	5e-05	0.000399469
TCF7L1	chr2:85360582-85537511	4.15874	2.32644	-0.838025	-3.40649	5e-05	0.000399469
SPHK1	chr17:74380689-74384031	4.71755	2.64019	-0.837396	-2.06092	5e-05	0.000399469
PDE6B	chr4:619362-664681	2.65672	1.48778	-0.836483	-2.36513	0.0001	0.0007455
RAB40A	chrX:102659750-102774417	2.69461	1.50968	-0.835831	-1.54576	0.01015	0.0367092
CPAMD8	chr19:17003761-17137820	2.82739	1.5842	-0.835719	-2.25297	0.0002	0.00137459
TRABD	chr22:50624359-50638878	10.6936	5.99346	-0.835283	-2.86571	5e-05	0.000399469
MIF	chr22:24235896-24241117	106.861	59.9292	-0.834407	-1.84578	0.00025	0.00166869
SDHAF1	chr19:36486089-36487220	5.32816	2.9881	-0.834406	-3.05064	0.00035	0.00223606
KIRREL	chr1:157963062-158070052	5.6313	3.15896	-0.834015	-3.43792	5e-05	0.000399469
SIX5	chr19:46268042-46272497	1.38895	0.779535	-0.833312	-2.6795	0.00045	0.00277648
MTFP1	chr22:30821454-30829643	63.5772	35.724	-0.831615	-3.77541	5e-05	0.000399469
TMEM100	chr17:53796987-53809482	13.061	7.34499	-0.830435	-3.23449	5e-05	0.000399469
PNMA3	chrX:152224765-152228827	1.20799	0.680377	-0.828205	-2.23899	0.0005	0.00304201
C1orf159	chr1:1017197-1051736	4.16418	2.34627	-0.827665	-2.14537	5e-05	0.000399469
MRPL55	chr1:228294266-228297013	30.0419	16.9326	-0.827174	-2.40105	5e-05	0.000399469
ZIC5	chr13:100615141-100624178	14.0843	7.95219	-0.824663	-3.42029	5e-05	0.000399469
CROCC	chr1:17248444-17299474	4.30709	2.44159	-0.81889	-2.26269	0.0001	0.0007455
SERINC5	chr5:79407049-79551901	8.3294	4.7251	-0.817867	-3.57308	5e-05	0.000399469
FOXO1	chr13:41129800-41240734	1.01862	0.57789	-0.817749	-2.41176	0.00025	0.00166869
CCDC28B	chr1:32665986-32670991	9.88346	5.61893	-0.814721	-2.71807	5e-05	0.000399469
C1orf233	chr1:1533387-1535476	3.49642	1.99034	-0.812862	-3.26977	0.00035	0.00223606
DYNC1I1	chr7:95401817-95740234	20.6083	11.7412	-0.811641	-3.79235	5e-05	0.000399469
CCDC74A	chr2:132202795-132366974	20.1643	11.5162	-0.808143	-1.65773	0.0045	0.0191482
PRR36	chr19:7933604-7939326	1.37959	0.788034	-0.807907	-1.66345	0.0003	0.00195333
HES1	chr3:193853930-193856401	3.69461	2.11288	-0.806216	-2.59569	0.00035	0.00223606
SLC12A8	chr3:124801479-124931609	1.23472	0.706173	-0.806095	-1.78614	0.00205	0.010019
FBXW9	chr19:12799700-12807455	6.71586	3.84397	-0.804973	-2.46746	5e-05	0.000399469
NOTCH3	chr19:15270306-15311792	1.22543	0.701496	-0.804783	-2.29555	5e-05	0.000399469
BCL7C	chr16:30845361-30906707	14.3263	8.20346	-0.804361	-2.3043	5e-05	0.000399469
SGSM2	chr17:2240805-2284360	8.08338	4.63622	-0.802011	-3.00108	5e-05	0.000399469
HSPB1	chr7:75931874-75933614	104.727	60.1198	-0.800721	-2.67226	5e-05	0.000399469
USP44	chr12:95910256-95945266	0.89229	0.513029	-0.798472	-1.87991	0.0014	0.00729418
TPM2	chr9:35681989-35690593	35.1175	20.2188	-0.796494	-3.64391	5e-05	0.000399469
DKK2	chr4:107842958-108109671	15.9878	9.20776	-0.796054	-3.36123	5e-05	0.000399469
RAPGEFL1	chr17:38333262-38351908	4.82782	2.78248	-0.795003	-2.9749	5e-05	0.000399469
WNT5B	chr12:1726221-1756378	1.00434	0.578897	-0.794865	-1.4784	0.0081	0.0306854
TCIRG1	chr11:67806461-67818925	1.38914	0.802212	-0.792136	-1.36462	0.0051	0.0211973
CCDC74B	chr2:130887195-130902707	15.5443	8.98169	-0.791323	-3.11461	5e-05	0.000399469
KIAA1217	chr10:23983674-24836777	2.19716	1.27068	-0.790033	-1.67558	0.0022	0.0106288
MAP3K10	chr19:40697650-40721482	1.90294	1.10127	-0.789061	-1.78901	0.00105	0.00571775
CRYGD	chr2:208983852-209021486	5.27931	3.05641	-0.788512	-1.53279	0.00385	0.0168518
HLX	chr1:221006104-221058702	2.80052	1.6234	-0.786677	-1.84017	0.0009	0.00501969
PLCB2	chr15:40576463-40600174	2.47162	1.43334	-0.786074	-2.68561	5e-05	0.000399469
COPZ2	chr17:46103436-46115168	4.84649	2.8106	-0.786062	-2.0016	0.0012	0.00641084
DPM3	chr1:155112366-155112996	13.5265	7.84465	-0.786006	-1.60872	0.00435	0.0186279
ITGA9	chr3:37493812-37903271	2.01507	1.16871	-0.785916	-2.17307	0.00035	0.00223606
SIX4	chr14:61176255-61190852	1.26202	0.732508	-0.784821	-2.00591	0.0005	0.00304201
RHPN2	chr19:33469497-33555824	1.63644	0.950014	-0.784537	-2.31944	5e-05	0.000399469
NR4A1	chr12:52416615-52453415	4.68953	2.72396	-0.78374	-2.47271	5e-05	0.000399469
ZSCAN18	chr19:58594842-58629793	6.50768	3.78057	-0.783542	-2.49922	5e-05	0.000399469
HIC2	chr22:21771692-21805750	1.53934	0.894685	-0.782856	-2.96725	5e-05	0.000399469
CAPN15	chr16:577855-604639	4.13212	2.40567	-0.780441	-2.72724	5e-05	0.000399469
AJUBA	chr14:23440359-23451851	2.04164	1.19047	-0.778195	-2.2468	0.0003	0.00195333
PBX4	chr19:19672515-19729725	1.85302	1.08098	-0.777536	-1.53631	0.00405	0.017571
LINC01234	chr12:114181362-114211489	0.875931	0.511278	-0.77671	-1.40589	0.01405	0.0475762
MARCH11	chr5:16067473-16179897	111.27	65.053	-0.774378	-3.41842	5e-05	0.000399469
MAPK7	chr17:19240866-19290532	9.49188	5.55739	-0.772286	-2.0513	0.00255	0.0119986
OSCP1	chr1:36883206-36916086	7.65593	4.48247	-0.772282	-2.00066	0.0022	0.0106288
RCOR2	chr11:63606399-63684316	37.9977	22.2497	-0.772125	-2.70927	5e-05	0.000399469
STAC2	chr17:37366788-37382040	2.47351	1.44863	-0.771875	-2.4523	5e-05	0.000399469
LZTS3	chr20:3143262-3154238	1.90473	1.11611	-0.771112	-2.79918	0.0001	0.0007455
FAM189B	chr1:155216995-155225274	20.7275	12.1507	-0.770506	-3.11631	5e-05	0.000399469
BAD	chr11:64037299-64056972	13.9285	8.17229	-0.769223	-2.2755	0.00815	0.0308217
CCDC106	chr19:56158953-56164526	3.18078	1.86731	-0.768417	-1.82891	0.00075	0.00430451
MGLL	chr3:127407904-127542093	1.10851	0.650841	-0.768249	-1.95505	0.001	0.00549297
CELF3	chr1:151672167-151689296	7.61428	4.47531	-0.766722	-3.18515	5e-05	0.000399469
DDT	chr22:24308386-24322019	28.7942	16.9429	-0.765098	-1.38548	0.00855	0.0319963
PPP1R16A	chr8:145703449-145728147	3.51018	2.06707	-0.763957	-2.5388	0.00025	0.00166869
PARK2	chr6:161768589-163745505	0.858777	0.50605	-0.763006	-1.70759	0.0039	0.0170312
EMB	chr5:49689740-49737234	5.34767	3.15273	-0.762307	-2.92751	5e-05	0.000399469
GLT1D1	chr12:129313498-129469509	1.23677	0.729897	-0.760814	-1.76285	0.00295	0.0135321
MNT	chr17:2287353-2304258	2.94617	1.74167	-0.758368	-3.12574	5e-05	0.000399469
PI4KAP1	chr22:20383730-20402395	5.14606	3.04383	-0.757583	-2.38385	5e-05	0.000399469
LRP3	chr19:33685598-33716756	6.18466	3.66138	-0.756307	-3.62467	5e-05	0.000399469
PPP1R35	chr7:100032518-100034268	9.46795	5.60861	-0.755408	-1.86618	0.0003	0.00195333
ACTA2	chr10:90692440-90775542	6.96424	4.12584	-0.755278	-2.40734	0.00015	0.00106939
IER5L	chr9:131937830-131940540	2.20592	1.30815	-0.753853	-2.74306	0.00135	0.00707314
MEG3,MIR770	chr14:101292444-101327365	104.977	62.2786	-0.75326	-3.57744	5e-05	0.000399469
ARSJ	chr4:114821439-114900878	1.35976	0.806862	-0.752962	-2.03871	0.00055	0.00329732
ANKS6	chr9:101493659-101558794	3.76982	2.23699	-0.752933	-1.72447	0.00375	0.0164771
MAML2	chr11:95709756-96076344	4.4613	2.64893	-0.752053	-3.22766	5e-05	0.000399469
IRF3	chr19:50162605-50177173	3.97988	2.36348	-0.751811	-1.56661	0.00275	0.0127645
POLR2L	chr11:839720-842529	36.0191	21.3914	-0.751732	-3.85398	5e-05	0.000399469
PPP1R16B	chr20:37434347-37551667	10.0763	5.98826	-0.750757	-3.49995	5e-05	0.000399469
ADORA2A,SPECC1L	chr22:24666784-24890783	38.4955	22.8822	-0.750467	-3.54379	5e-05	0.000399469
INPP5J	chr22:31518908-31530683	1.58672	0.943456	-0.750022	-1.66395	0.0021	0.0102247
S100A11	chr1:152004981-152009511	168.274	100.062	-0.749924	-4.92405	5e-05	0.000399469
LINC00999	chr10:38717073-38741081	1.51497	0.900874	-0.749888	-2.71013	0.0001	0.0007455
UBXN11	chr1:26608772-26647014	13.122	7.80331	-0.749831	-3.25573	5e-05	0.000399469
P3H2	chr3:189674516-189862635	8.55123	5.0857	-0.749687	-3.07115	5e-05	0.000399469
RINL	chr19:39358471-39368919	1.29673	0.771476	-0.749181	-1.86178	0.00145	0.00751997
XYLT2	chr17:48423392-48438925	2.91485	1.73454	-0.748868	-1.97554	0.0006	0.00355278
C11orf96	chr11:43964105-43965433	35.4412	21.1205	-0.74678	-5.9847	5e-05	0.000399469
ACP6	chr1:147118973-147142634	3.51027	2.09207	-0.746649	-2.15198	0.0002	0.00137459
MSRA	chr8:9911778-10286401	3.20881	1.91349	-0.745833	-1.80185	0.00105	0.00571775
FKBP11	chr12:49297892-49322706	22.1003	13.1816	-0.74554	-1.77616	0.00295	0.0135321
GNB3,P3H3	chr12:6937190-6961230	23.3889	13.9583	-0.744703	-1.80171	0.00245	0.0116169
FZD2	chr17:42634811-42638630	2.80379	1.67504	-0.743187	-2.97204	5e-05	0.000399469
ADAMTS7	chr15:79051418-79103773	6.94526	4.15209	-0.74219	-2.97547	5e-05	0.000399469
CDKN1C	chr11:2904447-2906995	3.34491	2.00051	-0.741604	-1.48755	0.0012	0.00641084
BCL11B	chr14:99635624-99738050	1.14651	0.685932	-0.741112	-2.16692	5e-05	0.000399469
NDUFS7	chr19:1383882-1395588	21.4939	12.8667	-0.740291	-3.48238	5e-05	0.000399469
OBSL1	chr2:220415449-220436268	12.8377	7.69247	-0.738868	-2.89486	5e-05	0.000399469
EML1	chr14:100240233-100408395	14.0593	8.42493	-0.738784	-3.47539	5e-05	0.000399469
ID1	chr20:30193085-30194317	26.1986	15.7237	-0.736552	-2.53791	5e-05	0.000399469
RNPEPL1	chr2:241508003-241518210	6.45756	3.8814	-0.734414	-2.51377	5e-05	0.000399469
CEMP1	chr16:2570362-2581595	8.49396	5.10552	-0.734379	-1.48175	0.01025	0.0369951
CACNG4	chr17:64960979-65031754	20.875	12.5483	-0.734284	-3.37059	5e-05	0.000399469
NPDC1	chr9:139932044-139940676	24.9646	15.0179	-0.733199	-2.21244	5e-05	0.000399469
CCDC61	chr19:46498718-46521874	1.83245	1.10265	-0.732794	-1.37104	0.00565	0.0230262
CNTNAP2	chr7:145813452-148118088	1.24096	0.748728	-0.728945	-2.26123	0.00015	0.00106939
PRKCA	chr17:64298925-64806862	15.9544	9.62738	-0.728741	-3.72654	5e-05	0.000399469
PRSS35	chr6:84222193-84235421	0.784717	0.473528	-0.728721	-1.43144	0.0141	0.0477018
CORO2B	chr15:68871307-69020144	2.09308	1.26462	-0.726926	-2.19865	0.00025	0.00166869
KIAA1324	chr1:109656584-109749403	1.06041	0.640759	-0.726773	-2.24347	0.00015	0.00106939
GRIK5	chr19:42502467-42574314	8.29311	5.01603	-0.725367	-2.65006	5e-05	0.000399469
PLEKHJ1	chr19:2164147-2236352	42.4131	25.6788	-0.723929	-2.02247	0.0003	0.00195333
CACNB1	chr17:37329708-37353956	6.08275	3.68307	-0.723813	-2.4433	5e-05	0.000399469
TBKBP1	chr17:45771445-45789429	6.0872	3.68743	-0.723164	-2.55126	5e-05	0.000399469
ATP1A3	chr19:42470039-42498428	26.1197	15.8241	-0.72301	-3.4851	5e-05	0.000399469
SEMA4A	chr1:156119734-156147542	0.715965	0.433797	-0.72287	-1.40856	0.00995	0.0361338
CTXN1	chr19:7989141-7991051	10.6553	6.45847	-0.722311	-1.76347	0.00045	0.00277648
LAG3	chr12:6881669-6887621	1.94505	1.18013	-0.720859	-1.7107	0.00345	0.0153844
TLE2	chr19:2997635-3047633	2.83672	1.72247	-0.719743	-1.64297	0.00095	0.00525491
MGARP	chr4:140187316-140201492	4.02324	2.44312	-0.71963	-1.98258	0.0011	0.00594777
LOC101927740	chr5:158527490-158544486	1.20754	0.733563	-0.719073	-1.73279	0.0035	0.0155689
STRA6	chr15:74471670-74628796	31.1433	18.9205	-0.718972	-2.91418	5e-05	0.000399469
FAM195B	chr17:79780236-79791170	42.0843	25.5821	-0.718146	-2.81839	5e-05	0.000399469
SUGCT	chr7:40174574-40900366	3.94868	2.40121	-0.717612	-1.9379	0.00065	0.00380777
SCRIB	chr8:144873088-144897569	8.64976	5.2602	-0.717542	-2.04435	0.00015	0.00106939
DGKB	chr7:14184673-14881075	1.71506	1.04338	-0.716995	-1.47347	0.00795	0.0302059
SMPD2	chr6:109711417-109765122	4.25592	2.59006	-0.716487	-1.8295	0.00085	0.00478615
MAFG-AS1	chr17:79885704-79888629	2.26506	1.37967	-0.715228	-2.23781	0.0041	0.017752
ATF3	chr1:212738675-212794119	7.12635	4.34441	-0.714003	-2.71304	5e-05	0.000399469
TMEM42	chr3:44903379-44907276	5.95132	3.62834	-0.7139	-1.34179	0.0078	0.0297654
TERT	chr5:1253088-1295162	2.76229	1.68481	-0.713281	-1.87128	0.00065	0.00380777
THSD4	chr15:71433787-72075722	1.02578	0.625806	-0.712935	-2.31525	5e-05	0.000399469
MUC1	chr1:155158243-155162706	1.53467	0.936293	-0.712896	-0.810576	0.0089	0.0330504
PLEKHA6	chr1:204187978-204329057	12.2754	7.49298	-0.712161	-3.48519	5e-05	0.000399469
SYT9	chr11:7273180-7533441	10.1928	6.22543	-0.711308	-2.74483	5e-05	0.000399469
CIC	chr19:42772688-42799948	7.17401	4.38283	-0.710918	-2.85476	5e-05	0.000399469
ME3	chr11:86146652-86383678	6.99728	4.27507	-0.710845	-2.51684	5e-05	0.000399469
DMD	chrX:31137344-33357726	1.11559	0.681594	-0.710817	-1.89612	0.00055	0.00329732
EFHD2	chr1:15736390-15756839	7.02166	4.29145	-0.710347	-2.50471	5e-05	0.000399469
PDLIM7	chr5:176906736-176924606	12.1248	7.41552	-0.709344	-2.48584	5e-05	0.000399469
ITM2A	chrX:78615880-78623049	52.1009	31.8651	-0.70933	-3.32089	5e-05	0.000399469
APOE	chr19:45409005-45412652	2.89134	1.76852	-0.709194	-1.19871	0.0107	0.038264
NMU	chr4:56461395-56502865	49.8288	30.5221	-0.707123	-3.02134	5e-05	0.000399469
TMEM2	chr9:74298281-74383800	1.40127	0.858452	-0.706927	-2.34449	0.00015	0.00106939
RRAS	chr19:50138548-50143400	2.92291	1.79122	-0.706463	-1.96537	0.01445	0.0486408
EEF1A2	chr20:62119364-62130668	73.0732	44.7835	-0.706373	-4.52245	5e-05	0.000399469
WDR54	chr2:74648850-74669060	52.6268	32.257	-0.706187	-3.00146	5e-05	0.000399469
RHBDF2	chr17:74466974-74497509	1.21278	0.744104	-0.70474	-1.60298	0.00335	0.0150002
IMPDH1	chr7:128026605-128050041	40.25	24.6962	-0.704701	-3.3493	5e-05	0.000399469
FAM132B	chr2:239067648-239077532	0.951867	0.584079	-0.704597	-1.80975	0.00965	0.0352586
SIVA1	chr14:105219469-105225996	38.451	23.6108	-0.703573	-2.44728	5e-05	0.000399469
PPARGC1B	chr5:149109814-149234585	0.890117	0.546585	-0.703549	-2.33454	5e-05	0.000399469
FUK	chr16:70488497-70514305	3.60469	2.21493	-0.702618	-2.40262	5e-05	0.000399469
MTRNR2L1	chr17:22022436-22023991	2.78871	1.71379	-0.702411	-1.93925	0.00215	0.0104275
C17orf59	chr17:8091650-8093564	2.6714	1.64179	-0.702332	-2.38957	0.0024	0.0114339
CCS	chr11:66360627-66375230	15.252	9.37724	-0.701767	-1.88994	0.00125	0.00663043
PFKL	chr21:45719916-45747264	9.78035	6.04464	-0.69423	-2.71463	5e-05	0.000399469
FBXW5	chr9:139834884-139839206	12.1864	7.54781	-0.691142	-2.51401	5e-05	0.000399469
ACSS2	chr20:33462765-33515769	13.5817	8.41261	-0.691034	-2.92319	5e-05	0.000399469
LRRC45	chr17:79981177-79989066	5.49133	3.40161	-0.690938	-1.94933	0.0005	0.00304201
SVIL	chr10:29698462-30024763	9.95315	6.16729	-0.690516	-2.2202	5e-05	0.000399469
LINC00997	chr7:32797897-32802536	2.18396	1.35327	-0.6905	-2.4639	0.00015	0.00106939
CUL7	chr6:43004914-43021683	7.38336	4.5768	-0.689939	-3.04716	5e-05	0.000399469
SLC2A3	chr12:8071823-8088892	8.00791	4.96667	-0.689146	-3.11344	5e-05	0.000399469
MSI1	chr12:120778808-120806983	8.05582	4.99656	-0.689098	-2.56107	5e-05	0.000399469
BRSK1	chr19:55795533-55823903	5.54531	3.44271	-0.687724	-2.20048	0.0001	0.0007455
TIMP1	chrX:47420466-47482964	44.8175	27.8338	-0.687226	-2.29189	0.0025	0.0118092
DENND2A	chr7:140216400-140340334	3.74184	2.32569	-0.686091	-2.55796	0.00015	0.00106939
ABHD14B	chr3:52002525-52023220	7.95678	4.94655	-0.685763	-1.8922	0.005	0.0208649
NDN	chr15:23930553-23932450	14.5522	9.05042	-0.685177	-3.24464	5e-05	0.000399469
P4HA2	chr5:131520568-131563556	6.33215	3.94386	-0.683087	-2.25992	0.00025	0.00166869
EVC2	chr4:5564145-5711275	1.21697	0.758136	-0.682767	-1.96003	0.00135	0.00707314
GRID1	chr10:87337487-88126250	10.1661	6.33325	-0.682742	-2.11455	0.0004	0.00250855
FRMD4A	chr10:13628937-14372866	2.21118	1.37892	-0.681274	-1.41858	0.01405	0.0475762
FAM43B	chr1:20878931-20882602	7.3238	4.57056	-0.680221	-2.10457	0.00015	0.00106939
IFITM3	chr11:319672-320914	5.72822	3.57565	-0.67988	-1.51478	0.00855	0.0319963
TM7SF2,VPS51	chr11:64863586-64883869	28.9584	18.0768	-0.679838	-3.2371	5e-05	0.000399469
MARCH9	chr12:58148880-58154443	6.72149	4.20075	-0.678135	-2.6154	5e-05	0.000399469
WDR18	chr19:984025-994569	27.9203	17.4531	-0.677829	-2.66001	5e-05	0.000399469
COL22A1	chr8:139600364-139926320	11.7079	7.3195	-0.677668	-1.739	0.00445	0.0189712
ASIC4	chr2:220377958-220403494	2.73645	1.71091	-0.677538	-1.91751	0.0009	0.00501969
PSEN2	chr1:227058062-227096384	5.26238	3.29097	-0.677202	-2.28471	5e-05	0.000399469
PCNT	chr21:47744035-47865791	12.7263	7.96215	-0.676583	-1.99962	0.00085	0.00478615
MGAT3	chr22:39853324-39888199	3.84639	2.40683	-0.676369	-2.53098	5e-05	0.000399469
RNF166	chr16:88762902-88772829	9.42242	5.90123	-0.675083	-2.33046	5e-05	0.000399469
SYNPO	chr5:149980641-150038792	4.3135	2.70245	-0.674592	-2.62034	5e-05	0.000399469
PIGQ	chr16:619967-634136	7.92889	4.96887	-0.674201	-2.34328	5e-05	0.000399469
CITED2	chr6:139693391-139695787	8.65746	5.42633	-0.673966	-2.24003	5e-05	0.000399469
CCDC149	chr4:24807636-24981826	0.832174	0.521598	-0.673948	-1.6974	0.0051	0.0211973
HYAL3,NAT6	chr3:50330258-50336899	3.75648	2.35581	-0.67316	-1.73086	0.0043	0.0184527
RTKN	chr2:74648850-74669060	7.21762	4.52679	-0.673036	-1.58606	0.0064	0.0254372
AKAP7	chr6:131456825-131604675	2.78797	1.74887	-0.672792	-1.93114	0.00075	0.00430451
PLXNA2	chr1:208195587-208417665	1.4723	0.923636	-0.672677	-2.23764	0.0001	0.0007455
MAP6	chr11:75297961-75379732	18.7996	11.8053	-0.671265	-2.90637	5e-05	0.000399469
ANG,RNASE4	chr14:21152335-21168761	6.49769	4.08066	-0.671123	-2.07987	0.00105	0.00571775
APRT	chr16:88875876-88878512	131.05	82.3394	-0.670467	-2.99792	5e-05	0.000399469
GLMP	chr1:156252703-156265480	12.1488	7.63385	-0.670326	-2.19773	0.0001	0.0007455
DDC	chr7:50526131-50633154	184.787	116.116	-0.670301	-3.74116	5e-05	0.000399469
RHOT2	chr16:718082-724307	26.9406	16.9343	-0.669832	-2.86749	5e-05	0.000399469
STX10	chr19:13254871-13261188	49.7776	31.3367	-0.667645	-3.01833	5e-05	0.000399469
LTBP4	chr19:41099071-41135725	1.50027	0.945194	-0.666535	-1.64722	0.0124	0.0430621
HMG20B	chr19:3572942-3579083	21.5418	13.573	-0.666397	-2.59646	5e-05	0.000399469
TMEM134	chr11:67231755-67236748	16.9418	10.6834	-0.665221	-1.39783	0.01025	0.0369951
FREM1	chr9:14734631-14993179	4.20583	2.65303	-0.664749	-2.54507	5e-05	0.000399469
ATP2B4	chr1:203595914-203713209	2.53044	1.59629	-0.66467	-2.61195	5e-05	0.000399469
HDAC10	chr22:50683612-50689834	2.25554	1.42319	-0.664345	-1.714	0.00215	0.0104275
SELM	chr22:31500762-31503551	8.99478	5.68192	-0.662708	-2.81915	0.0049	0.0205298
ZNF444	chr19:56652534-56672263	4.71412	2.98209	-0.660665	-1.46327	0.0053	0.021853
ARHGEF1	chr19:42387266-42411604	7.38536	4.67941	-0.658343	-2.57608	5e-05	0.000399469
TEX22	chr14:105864909-105880196	1.28951	0.818942	-0.654986	-1.62532	0.00585	0.0236857
TSPAN4	chr11:842823-867417	6.8659	4.36241	-0.654322	-1.74663	0.001	0.00549297
LSS	chr21:47608359-47648738	24.4952	15.581	-0.652706	-3.18094	5e-05	0.000399469
IFI16,PYHIN1	chr1:158901336-159024945	48.2037	30.6793	-0.651877	-3.40838	5e-05	0.000399469
LAMTOR2	chr1:156024516-156028301	38.0653	24.2341	-0.651437	-2.5847	5e-05	0.000399469
DOC2A	chr16:30007529-30025716	11.5448	7.35165	-0.651101	-1.4077	0.01375	0.0468081
AQP1	chr7:30951414-30965131	5.54745	3.53594	-0.649731	-2.37435	5e-05	0.000399469
LIN37	chr19:36239261-36245420	3.9247	2.50212	-0.649434	-1.60601	0.00875	0.0325992
CBS	chr21:44473219-44496876	72.1837	46.0198	-0.649417	-3.29163	5e-05	0.000399469
ZNF547	chr19:57874802-57890925	5.96827	3.80662	-0.648801	-1.94913	0.0066	0.0260651
CORO1A	chr16:30194730-30201328	5.79224	3.69584	-0.64822	-2.48391	0.0006	0.00355278
SPOCK1	chr5:136310984-136835018	19.0408	12.1516	-0.647951	-3.06132	5e-05	0.000399469
LAMC3	chr9:133884503-133968446	3.007	1.91929	-0.647749	-2.33734	5e-05	0.000399469
ANKLE1	chr19:17392453-17398455	1.96193	1.25227	-0.647731	-1.73617	0.00185	0.00920378
PAM	chr5:102090935-102366808	34.355	21.9545	-0.646008	-3.23387	5e-05	0.000399469
MAN1B1-AS1	chr9:139979397-139981269	2.38556	1.52476	-0.645743	-2.0375	0.0064	0.0254372
WDR25	chr14:100842754-100996640	7.51784	4.80569	-0.645574	-1.93019	0.00085	0.00478615
GLTSCR2	chr19:48248792-48260323	54.8158	35.0412	-0.64554	-2.889	5e-05	0.000399469
PDLIM5	chr4:95373007-95589602	126.604	80.9743	-0.644784	-3.26565	5e-05	0.000399469
PER1	chr17:8043787-8059652	3.54598	2.2681	-0.644697	-2.32976	5e-05	0.000399469
SYNDIG1	chr20:24449834-24647253	3.62367	2.31836	-0.644349	-1.88804	0.0008	0.00454588
NOVA2	chr19:46437105-46476657	1.17255	0.750214	-0.644269	-1.8675	0.00055	0.00329732
PKDCC	chr2:42275160-42285668	3.60995	2.31252	-0.642514	-1.8807	0.0003	0.00195333
THBS3	chr1:155165346-155197325	12.441	7.97153	-0.642172	-1.75292	0.0035	0.0155689
TMEM67	chr8:94767071-94832426	3.47933	2.22981	-0.64189	-2.00394	0.0002	0.00137459
GHDC	chr17:40340840-40346550	6.21687	3.98578	-0.641328	-2.24623	0.0002	0.00137459
ACRBP	chr12:6747241-6756584	1.28353	0.823244	-0.640722	-1.51701	0.0097	0.0353968
THAP4	chr2:242523819-242576725	40.1185	25.7394	-0.640291	-2.08453	0.00035	0.00223606
ATP6V1B1,VAX2	chr2:71127719-71192561	9.16633	5.88199	-0.64004	-1.76447	0.00715	0.0277609
FAM86B1,FAM86B2	chr8:12039612-12293852	2.47879	1.59208	-0.638725	-1.847	0.0023	0.0110371
WASH2P	chr2:114341229-114361294	3.15404	2.02607	-0.638512	-2.05499	0.00235	0.0112319
ALDOC	chr17:26900132-26903951	25.5772	16.4322	-0.638328	-2.79362	5e-05	0.000399469
AK4	chr1:65613231-65697828	4.9817	3.20151	-0.637884	-2.66223	5e-05	0.000399469
C9orf16	chr9:130922538-130926387	16.1596	10.3894	-0.637281	-1.50298	0.01385	0.0470755
RAB29	chr1:205737113-205744610	4.6129	2.96582	-0.63724	-2.34529	5e-05	0.000399469
JMJD4	chr1:227916239-227969025	10.546	6.7823	-0.636842	-1.82116	0.01215	0.0423914
SPARC	chr5:151040656-151067468	33.8742	21.7988	-0.635939	-3.19267	5e-05	0.000399469
AGTRAP	chr1:11796141-11810955	15.1164	9.73334	-0.63511	-2.18446	5e-05	0.000399469
KCNAB3	chr17:7824522-7833155	8.63356	5.5595	-0.635002	-2.17546	0.00015	0.00106939
BTN3A2	chr6:26365386-26378548	2.07572	1.33742	-0.634159	-1.85473	0.00145	0.00751997
CADM4,PLAUR	chr19:44126521-44174498	6.3108	4.06765	-0.633627	-2.35496	0.00025	0.00166869
ATP11A	chr13:113344642-113541482	1.11682	0.720256	-0.63282	-1.95501	0.00095	0.00525491
REEP4	chr8:21995528-21999451	27.1787	17.5321	-0.632473	-2.44439	5e-05	0.000399469
GP1BB,SEPT5	chr22:19701986-19712297	18.4905	11.928	-0.632432	-2.98687	5e-05	0.000399469
SPATA20	chr17:48624449-48633219	9.86711	6.36617	-0.632204	-2.52929	5e-05	0.000399469
LMF2	chr22:50941375-50946135	11.1425	7.18964	-0.632079	-2.30411	5e-05	0.000399469
PSMG4	chr6:3259161-3456793	20.6557	13.3303	-0.631828	-2.37067	0.00165	0.00836552
PORCN	chrX:48367346-48379293	4.39681	2.83831	-0.631428	-1.87355	0.0006	0.00355278
SREBF1	chr17:17584786-17740325	8.83791	5.70694	-0.630988	-1.62442	0.0025	0.0118092
NDUFB7	chr19:14676889-14682889	104.681	67.6155	-0.630574	-4.23266	5e-05	0.000399469
ABHD16A	chr6:31654725-31671137	11.937	7.71598	-0.629525	-2.50873	5e-05	0.000399469
FUT9	chr6:96463844-96663488	2.24877	1.45415	-0.628954	-1.70779	0.00375	0.0164771
FBXO16,ZNF395	chr8:28203101-28347835	32.2193	20.8433	-0.628343	-3.24086	5e-05	0.000399469
CGREF1	chr2:27309610-27341995	32.0691	20.7546	-0.627755	-2.71617	5e-05	0.000399469
CPNE7	chr16:89642175-89663654	30.8154	19.952	-0.627122	-2.6639	5e-05	0.000399469
MAP3K6	chr1:27681668-27693357	1.11547	0.722566	-0.626448	-1.52084	0.0048	0.0201858
RGS19	chr20:62704534-62711324	4.56169	2.95556	-0.626135	-1.65395	0.00235	0.0112319
MVD	chr16:88718347-88729557	26.9426	17.4596	-0.625874	-1.89339	0.0012	0.00641084
SOX12	chr20:306214-310872	13.5618	8.79002	-0.625613	-3.35817	5e-05	0.000399469
CSRP1	chr1:201452657-201476387	20.4407	13.2495	-0.62551	-2.76139	5e-05	0.000399469
FBXL14	chr12:1675158-1703331	3.05446	1.98048	-0.625066	-2.07997	0.0019	0.00940933
KHDC1	chr6:73951036-74020236	4.6195	2.99663	-0.624393	-1.62049	0.0128	0.0441775
GYS1	chr19:49471381-49496610	5.83152	3.78539	-0.62343	-2.41526	5e-05	0.000399469
TCEA2	chr20:62688438-62703700	9.95957	6.47716	-0.620723	-2.11816	0.00015	0.00106939
ARHGAP33	chr19:36266416-36279724	3.97893	2.58873	-0.620136	-2.02069	0.0003	0.00195333
TMEM129	chr4:1717677-1723101	17.0529	11.1033	-0.619033	-2.4527	5e-05	0.000399469
LZTS2	chr10:102756863-102790914	14.022	9.13203	-0.61869	-2.77921	5e-05	0.000399469
ZNF83	chr19:53115512-53193834	6.3188	4.11556	-0.618562	-2.36626	5e-05	0.000399469
INSM2	chr14:36003247-36278432	89.5956	58.3668	-0.618279	-3.49657	5e-05	0.000399469
CASC10	chr10:21779212-21786213	3.23416	2.10713	-0.618108	-1.36399	0.00995	0.0361338
KIFC3	chr16:57791946-57836439	2.28984	1.49267	-0.617352	-1.78123	0.0014	0.00729418
MDFI	chr6:41604914-41621982	3.23314	2.1086	-0.616649	-1.48455	0.00455	0.0193184
MIF-AS1	chr22:24235896-24241117	28.1839	18.3819	-0.616581	-2.80978	0.00055	0.00329732
PARTICL	chr2:85764589-85766009	3.2784	2.13886	-0.616149	-1.97794	0.00815	0.0308217
ATP13A1	chr19:19756004-19774503	15.5342	10.135	-0.616104	-2.67969	5e-05	0.000399469
PUS1	chr12:132413744-132430437	23.0924	15.0672	-0.616007	-2.45658	5e-05	0.000399469
FAM162A	chr3:122103012-122134965	92.336	60.2494	-0.615946	-2.75339	5e-05	0.000399469
DVL1	chr1:1270553-1284492	9.84666	6.42626	-0.615655	-2.24074	0.0001	0.0007455
POLRMT	chr19:617180-633568	10.6857	6.97383	-0.615654	-2.32352	5e-05	0.000399469
TSPAN18	chr11:44748380-44972857	25.9703	16.9491	-0.61565	-2.59067	5e-05	0.000399469
NME4	chr16:446724-450857	209.487	136.838	-0.61439	-3.12507	5e-05	0.000399469
STOX1	chr10:70587293-70659370	2.96076	1.93407	-0.614327	-1.86238	0.00155	0.00794127
ERF	chr19:42751712-42759316	10.0458	6.56425	-0.613887	-2.25097	5e-05	0.000399469
ALKBH7	chr19:6372443-6375286	7.82157	5.11298	-0.613293	-1.55203	0.00405	0.017571
EFNB3	chr17:7608519-7614693	2.56365	1.67634	-0.612889	-2.23801	0.00095	0.00525491
RNH1	chr11:494511-507283	20.4345	13.3621	-0.612866	-2.43321	5e-05	0.000399469
C10orf35	chr10:71390002-71393355	14.0928	9.22731	-0.610977	-2.74221	0.0003	0.00195333
RRP1	chr21:45209417-45223983	23.7283	15.537	-0.610899	-3.05345	5e-05	0.000399469
TP53I3	chr2:24299743-24392507	76.2305	49.9317	-0.610412	-2.99704	5e-05	0.000399469
VEGFA	chr6:43737945-43754223	75.0056	49.1508	-0.609783	-2.988	5e-05	0.000399469
TSTA3	chr8:144694787-144699732	21.4951	14.0888	-0.609462	-2.63165	5e-05	0.000399469
MGMT	chr10:131265453-131565783	26.206	17.1824	-0.608969	-3.17168	5e-05	0.000399469
MAP2K5	chr15:67835020-68099461	11.2873	7.40103	-0.608903	-2.38948	5e-05	0.000399469
PCK2	chr14:24563339-24573543	34.8259	22.8398	-0.608608	-2.86462	5e-05	0.000399469
TUBB4A	chr19:6494329-6502859	7.37452	4.83876	-0.607911	-2.19229	5e-05	0.000399469
KATNB1	chr16:57769659-57791240	15.6849	10.2948	-0.607459	-2.59199	5e-05	0.000399469
SIX3	chr2:45147684-45196483	18.4876	12.1381	-0.607011	-2.78369	5e-05	0.000399469
PAK4	chr19:39616419-39670046	6.11914	4.02074	-0.60587	-1.98938	0.0006	0.00355278
SPPL2B	chr19:2328628-2355100	9.02155	5.93004	-0.605334	-2.37408	0.0001	0.0007455
EFNB2	chr13:107142078-107187388	5.21246	3.42787	-0.604653	-2.43437	5e-05	0.000399469
DNAJB2	chr2:220144039-220151622	9.58598	6.30457	-0.604528	-2.21512	0.00015	0.00106939
CYB5D2	chr17:4046461-4060995	8.01665	5.2729	-0.604404	-1.98429	0.00085	0.00478615
DLL3	chr19:39989556-39999121	2.92021	1.92195	-0.603497	-1.27455	0.007	0.02733
PRRT4	chr7:127990375-128002375	38.1462	25.1196	-0.602724	-2.76559	5e-05	0.000399469
NT5C	chr17:73106046-73127890	27.3599	18.0179	-0.602633	-1.82873	0.0017	0.00857674
IRF2BP1	chr19:46386864-46389428	5.49803	3.62306	-0.601707	-3.03382	0.00065	0.00380777
YBEY	chr21:47706219-47717665	7.64574	5.04061	-0.601059	-1.56847	0.00725	0.028066
C19orf70	chr19:5678424-5688534	31.236	20.5992	-0.600621	-3.19122	0.00015	0.00106939
LOC100288778	chr12:73724-91263	5.13239	3.38473	-0.600589	-2.09258	0.0005	0.00304201
TMEM231	chr16:75570348-75590237	6.1099	4.02996	-0.600383	-2.26042	5e-05	0.000399469
DNAJC4,NUDT22	chr11:63993729-64001753	16.5929	10.9468	-0.600051	-2.16699	0.0002	0.00137459
NUBP2	chr16:1832923-1839217	24.3403	16.0707	-0.598919	-1.85852	0.00065	0.00380777
GSN	chr9:124030379-124095120	1.86083	1.22868	-0.598841	-1.55892	0.0051	0.0211973
TTC25	chr17:40086866-40118428	1.925	1.27128	-0.598581	-1.6609	0.00775	0.0296303
MAPK8IP1	chr11:45907046-45928016	12.2405	8.08792	-0.597822	-2.43392	5e-05	0.000399469
PAFAH1B3	chr19:42801184-42814973	73.5789	48.6668	-0.596354	-3.27894	5e-05	0.000399469
UNC93B1	chr11:67758570-67771595	2.83306	1.87447	-0.595879	-2.27735	0.0052	0.0215325
NUDT1	chr7:2281856-2354110	97.0882	64.2533	-0.595526	-3.06617	5e-05	0.000399469
SSH3	chr11:67070918-67080124	1.59577	1.05723	-0.593961	-1.48376	0.01065	0.0381305
NEDD9	chr6:11183395-11382581	8.014	5.3103	-0.59373	-2.52379	5e-05	0.000399469
RRBP1	chr20:17594322-17662928	10.1367	6.71703	-0.593688	-2.68811	5e-05	0.000399469
TONSL	chr8:145654133-145669812	8.08302	5.35648	-0.593608	-1.96842	0.0004	0.00250855
MMP11	chr22:24115035-24126503	15.3248	10.1568	-0.593421	-2.40257	5e-05	0.000399469
LAMTOR4	chr7:99746529-99751833	87.4152	57.9623	-0.592771	-2.49925	5e-05	0.000399469
PKP2	chr12:32943679-33049780	8.59993	5.70654	-0.591708	-2.55277	5e-05	0.000399469
MID1	chrX:10413349-10851809	6.09251	4.04277	-0.59169	-2.42723	5e-05	0.000399469
SUV420H2	chr19:55851220-55859489	2.05208	1.36169	-0.591685	-1.3847	0.0123	0.0427972
C3orf58	chr3:143690639-143711210	2.61218	1.73353	-0.591537	-1.73245	0.0021	0.0102247
NTHL1	chr16:2089669-2097867	35.0173	23.2495	-0.590868	-2.44346	5e-05	0.000399469
F2R	chr5:76011867-76031595	8.73597	5.80188	-0.590447	-2.42802	5e-05	0.000399469
CHTF18	chr16:838621-850733	8.40741	5.58385	-0.590403	-2.20359	0.00015	0.00106939
BCAT2	chr19:49298220-49314320	11.9178	7.91565	-0.59034	-2.08694	0.0002	0.00137459
PTGES2	chr9:130830478-130890741	40.5644	26.9508	-0.589886	-1.52056	0.00805	0.0305245
SEMA6C	chr1:151104162-151119140	1.64369	1.09222	-0.589673	-1.8543	0.003	0.0137119
ZNF692	chr1:249144202-249153315	21.1443	14.0507	-0.589627	-2.57018	5e-05	0.000399469
PWWP2B	chr10:134210701-134231358	2.72786	1.8128	-0.58955	-1.50033	0.0048	0.0201858
WDR13	chrX:48448457-48464521	19.0385	12.653	-0.589444	-2.37748	5e-05	0.000399469
CCDC124	chr19:18043823-18054794	52.8998	35.1819	-0.58843	-2.46799	5e-05	0.000399469
MRPL23	chr11:1968501-1977839	117.465	78.1302	-0.58828	-3.80673	5e-05	0.000399469
SLC38A10	chr17:79217684-79269139	8.58877	5.71338	-0.588108	-2.28454	5e-05	0.000399469
PALLD	chr4:169418216-169849615	18.7687	12.4916	-0.587374	-2.81939	5e-05	0.000399469
LRRC23	chr12:6982746-7023438	11.0904	7.385	-0.586643	-2.17142	0.00075	0.00430451
ZNF439	chr19:11959583-11981641	5.59701	3.7292	-0.58579	-1.98313	0.00065	0.00380777
SORBS3	chr8:22409250-22433011	15.52	10.3481	-0.584757	-2.33958	0.0001	0.0007455
PTOV1	chr19:50321535-50370822	47.4636	31.6575	-0.584275	-2.56759	0.0013	0.00685137
ZBTB45	chr19:59024896-59032400	2.44418	1.63034	-0.584176	-1.45333	0.0099	0.0359876
NDUFA13	chr19:19627018-19639013	284.536	189.794	-0.584172	-4.12495	5e-05	0.000399469
CRYL1	chr13:20977805-21100012	3.25237	2.17019	-0.583667	-1.55046	0.00675	0.0265607
CORO7,CORO7-PAM16,PAM16	chr16:4382224-4466962	57.8369	38.5929	-0.583652	-2.03166	0.01285	0.0443237
RBP1	chr3:139108644-139396885	222.046	148.202	-0.583294	-3.32389	5e-05	0.000399469
TMEM9	chr1:201103898-201140710	42.6096	28.4472	-0.582894	-2.68321	5e-05	0.000399469
LONP1	chr19:5690271-5720463	49.4178	32.9949	-0.58279	-1.47404	0.0082	0.0309906
FCGRT	chr19:50015535-50029685	10.9249	7.30031	-0.581586	-1.46876	0.0082	0.0309906
STC1	chr8:23699346-23712320	10.292	6.87756	-0.581557	-2.50726	5e-05	0.000399469
CD200	chr3:112051510-112081658	2.77929	1.85756	-0.581307	-1.63909	0.0041	0.017752
CTSF	chr11:66330933-66336047	29.1008	19.4582	-0.58068	-2.67792	5e-05	0.000399469
SEMA4B	chr15:90728151-90772953	3.98805	2.66737	-0.580268	-1.77681	0.0016	0.00815118
TRAPPC6A	chr19:45666185-45681501	7.32926	4.90232	-0.580203	-1.36771	0.0134	0.0458374
FBXO17	chr19:39432040-39466453	13.3124	8.90966	-0.579333	-2.64534	5e-05	0.000399469
PRPH	chr12:49677714-49725564	79.6514	53.3156	-0.579141	-2.59096	0.00095	0.00525491
PTPRU	chr1:29563027-29653325	5.37562	3.5988	-0.578914	-2.30632	5e-05	0.000399469
SLC25A22	chr11:790474-809466	9.64076	6.46048	-0.577504	-2.27631	0.00165	0.00836552
XPNPEP2	chrX:128872927-128904296	1.86215	1.24787	-0.577493	-1.7458	0.00335	0.0150002
GPSM1	chr9:139216997-139254510	21.9746	14.726	-0.577474	-2.01982	0.0004	0.00250855
ARHGDIG,PDIA2	chr16:330605-337215	54.2943	36.405	-0.576665	-2.43527	5e-05	0.000399469
TWF2	chr3:52262625-52273183	15.7074	10.5339	-0.576411	-2.19961	5e-05	0.000399469
CXADR	chr21:18885223-18965897	1.75263	1.17615	-0.575458	-1.61371	0.0032	0.0144368
SLMO1	chr18:12407894-12432495	4.67705	3.13866	-0.575448	-1.73654	0.0022	0.0106288
RHOC	chr1:113216933-113250025	30.7262	20.6217	-0.575304	-1.75075	0.00335	0.0150002
ERBB2	chr17:37844336-37885018	1.16462	0.781716	-0.575147	-1.61544	0.00455	0.0193184
FGFR1	chr8:38268041-38326352	34.9665	23.4731	-0.574966	-2.98202	5e-05	0.000399469
PLEKHG4B	chr5:92249-190087	2.93451	1.97124	-0.57402	-2.48617	5e-05	0.000399469
PPP1R37	chr19:45596430-45650543	3.0949	2.07917	-0.573888	-1.7561	0.0018	0.00899524
NAT8L	chr4:2061238-2070816	2.71337	1.82392	-0.573039	-2.62534	0.00035	0.00223606
HOXD9	chr2:176987195-176989646	11.2373	7.55437	-0.572917	-1.90684	0.00025	0.00166869
MARCH4	chr2:217122217-217236750	2.35096	1.58057	-0.572803	-1.74535	0.002	0.0098166
PFKFB3	chr10:6186842-6277579	105.866	71.2043	-0.572203	-2.88569	5e-05	0.000399469
GPAA1	chr8:145137523-145141119	28.6957	19.3106	-0.571442	-3.36946	5e-05	0.000399469
SLC9A1	chr1:27425299-27481621	6.70005	4.51054	-0.570872	-2.28646	5e-05	0.000399469
ZNF324,ZNF446	chr19:58978411-59000900	3.91526	2.63616	-0.570672	-1.57256	0.0113	0.0399838
C16orf13	chr16:684426-686366	34.2667	23.0735	-0.570568	-2.12089	0.00015	0.00106939
BRSK2	chr11:1411128-1484034	3.26479	2.19869	-0.570345	-1.8116	0.00075	0.00430451
MARC1	chr1:220960038-220988155	14.0513	9.46341	-0.570274	-2.38945	5e-05	0.000399469
KDM6B	chr17:7742592-7758284	4.09978	2.76137	-0.570163	-2.27862	5e-05	0.000399469
TPD52	chr8:80947065-81083894	40.5225	27.2984	-0.569906	-2.87325	5e-05	0.000399469
PGLS	chr19:17622431-17632097	36.6772	24.7125	-0.56964	-3.38566	5e-05	0.000399469
ANKZF1	chr2:220083991-220110151	19.5511	13.1853	-0.568319	-1.79537	0.00395	0.0172079
TOR2A	chr9:130478357-130497628	7.34146	4.95214	-0.568016	-1.70352	0.00185	0.00920378
RNF130	chr5:179382066-179499118	36.71	24.7647	-0.567887	-2.59843	5e-05	0.000399469
KAT2A	chr17:40265115-40273382	26.2457	17.7148	-0.56713	-2.71183	5e-05	0.000399469
FERMT1	chr20:6055472-6104191	1.82717	1.23447	-0.565718	-1.89679	0.00125	0.00663043
DMTN	chr8:21911065-21940053	1.67664	1.13339	-0.564926	-1.34457	0.00925	0.0340683
NELFA	chr4:1984440-2010962	13.6128	9.21168	-0.56343	-1.92903	5e-05	0.000399469
SLC19A1	chr21:46825051-46962385	7.806	5.28235	-0.563404	-1.75353	0.00095	0.00525491
LTBP3	chr11:65292547-65325699	11.9672	8.09972	-0.563138	-1.75009	0.0018	0.00899524
IL4R	chr16:27325229-27376099	4.18945	2.83681	-0.562491	-2.097	0.00015	0.00106939
HIST1H2BK	chr6:27106065-27114637	16.3857	11.0974	-0.562217	-2.08793	0.0032	0.0144368
ROBO3	chr11:124735304-124751370	5.75049	3.89518	-0.561994	-1.75582	0.00275	0.0127645
SARS2	chr19:39405897-39423659	12.4849	8.45712	-0.561949	-2.23216	0.00135	0.00707314
C19orf48	chr19:51300949-51308110	41.4478	28.0848	-0.561506	-2.45539	5e-05	0.000399469
MCOLN1	chr19:7587495-7599009	7.75964	5.26192	-0.560401	-1.74663	0.00115	0.00618111
RBM42	chr19:36119951-36128588	18.7332	12.7071	-0.559966	-2.13447	5e-05	0.000399469
PPDPF	chr20:62152132-62153524	47.8012	32.4245	-0.559962	-3.82369	0.00015	0.00106939
FAM160B2	chr8:21946713-21962206	7.59929	5.1575	-0.559192	-2.25526	0.0001	0.0007455
SHARPIN	chr8:145153423-145159140	13.7412	9.32686	-0.559039	-2.1751	0.0002	0.00137459
MMP15	chr16:58059281-58080804	2.86936	1.94842	-0.558424	-2.45852	0.0014	0.00729418
JADE2	chr5:133860065-133918920	2.33213	1.58376	-0.558299	-2.10366	0.00035	0.00223606
CLASRP	chr19:45542297-45574214	12.3121	8.36235	-0.55809	-1.7703	0.0021	0.0102247
BSG	chr19:566448-583494	260.504	177.096	-0.556776	-2.84017	5e-05	0.000399469
TRMT61A	chr14:103995508-104003410	6.03464	4.10248	-0.556771	-2.52203	0.0003	0.00195333
MAN2B1	chr19:12756962-12777591	8.81642	5.99525	-0.556374	-2.18438	0.0003	0.00195333
QTRT1	chr19:10812111-10824848	41.6715	28.3488	-0.555775	-2.19166	0.0001	0.0007455
FBXL6,TMEM249	chr8:145576885-145582183	6.40842	4.35977	-0.555716	-1.61423	0.0024	0.0114339
KMT2B	chr19:36208920-36236343	4.36657	2.97152	-0.555297	-2.47939	0.0004	0.00250855
PPP1R3B	chr8:8993763-9009152	3.92685	2.67262	-0.555119	-2.24119	5e-05	0.000399469
ZNF574	chr19:42580289-42586132	4.72629	3.21897	-0.55411	-1.86282	0.00085	0.00478615
IL1R1	chr2:102686835-102796334	0.72314	0.492627	-0.553779	-1.44707	0.0134	0.0458374
HMOX1	chr22:35777059-35790207	15.095	10.2857	-0.55343	-2.18977	0.00025	0.00166869
FEV	chr2:219845808-219850379	21.606	14.7268	-0.552992	-3.84544	5e-05	0.000399469
LINC00116	chr2:110969104-110980517	2.97227	2.02631	-0.552712	-1.55329	0.00955	0.0349719
RPS19	chr19:42363987-42375484	832.125	567.367	-0.552518	-2.98024	5e-05	0.000399469
SPATA13	chr13:24553764-24881212	1.04444	0.712246	-0.55228	-1.63795	0.0033	0.014809
QPRT	chr16:29682060-29710066	27.307	18.6259	-0.551963	-2.34343	5e-05	0.000399469
EMILIN1	chr2:27301434-27309265	37.6907	25.7156	-0.551567	-2.27554	5e-05	0.000399469
SV2C	chr5:75379195-75649764	4.1411	2.82593	-0.55129	-2.15192	0.00015	0.00106939
MIPEP	chr13:24304326-24471641	5.745	3.92302	-0.550341	-2.08204	0.0009	0.00501969
EPHB3	chr3:184279586-184300196	3.94646	2.69494	-0.550305	-2.0214	0.00065	0.00380777
ATAD3A	chr1:1447522-1470106	23.221	15.8586	-0.550169	-2.3049	5e-05	0.000399469
SHKBP1	chr19:41082756-41097305	8.81844	6.0233	-0.54997	-1.88228	0.0006	0.00355278
TARBP2	chr12:53893681-53900216	34.6702	23.6851	-0.549719	-2.21068	0.00015	0.00106939
ZNF688	chr16:30581013-30583728	5.98214	4.08938	-0.548779	-1.54041	0.0065	0.0257503
HRAS	chr11:532240-535550	31.2822	21.3927	-0.548219	-2.22223	5e-05	0.000399469
RASSF1	chr3:50367215-50378367	16.4211	11.2318	-0.547961	-2.45105	0.0005	0.00304201
ARID3B	chr15:74833517-74890661	3.71977	2.54541	-0.547318	-2.1101	0.0003	0.00195333
SMO	chr7:128828712-128853392	17.0822	11.6904	-0.547172	-2.07945	0.0002	0.00137459
NDUFS8	chr11:67798083-67804114	95.6036	65.4439	-0.546806	-2.29034	5e-05	0.000399469
ARL6IP4,OGFOD2	chr12:123459189-123467460	75.9633	52.0059	-0.546628	-2.50597	5e-05	0.000399469
TYRP1	chr9:12689179-12823089	6.80893	4.66179	-0.546544	-1.61287	0.0067	0.0263933
OGDHL	chr10:50942686-50970425	11.8583	8.12182	-0.546024	-2.35422	5e-05	0.000399469
RPS28	chr19:8386383-8387280	1282.01	879.047	-0.5444	-5.32754	5e-05	0.000399469
TRMT1	chr19:13215522-13251966	33.5671	23.017	-0.544347	-2.3663	0.00035	0.00223606
C4orf32	chr4:113066552-113110237	2.04468	1.40317	-0.543192	-1.45253	0.00815	0.0308217
MTA1	chr14:105886185-105937057	51.2806	35.1978	-0.542927	-2.13209	0.0001	0.0007455
EGLN2,MIA,RAB4B	chr19:41281081-41314347	14.8934	10.2228	-0.542893	-2.12416	0.00015	0.00106939
FBXL8,HSF4	chr16:67193890-67203977	17.1507	11.7756	-0.542473	-2.15503	0.00015	0.00106939
MRPL4	chr19:10362587-10370736	33.3594	22.9058	-0.542381	-2.05698	0.00015	0.00106939
MRPS6,SLC5A3	chr21:35445822-35515334	67.8542	46.6006	-0.542091	-1.9174	0.0007	0.00405883
INPP5E	chr9:139322795-139334256	5.45787	3.7497	-0.541565	-1.94704	0.00045	0.00277648
SCYL1	chr11:65292547-65325699	15.5254	10.6664	-0.541549	-1.85391	0.00615	0.0246717
GALNT16	chr14:69726680-69821190	1.7356	1.1925	-0.541445	-1.53148	0.0092	0.0339257
SOX9	chr17:70117160-70122560	1.3177	0.905396	-0.541401	-1.73614	0.01085	0.0386965
RTEL1,TNFRSF6B	chr20:62289162-62370460	9.80629	6.73861	-0.541257	-1.40342	0.0122	0.0425239
ZNF584	chr19:58920062-58930635	2.90398	1.99606	-0.540872	-1.62514	0.00455	0.0193184
GRAMD1A	chr19:35491245-35517674	13.4345	9.23509	-0.540746	-2.15077	0.0002	0.00137459
ARRDC2	chr19:18111940-18124911	5.21228	3.58439	-0.540187	-1.94806	0.0008	0.00454588
CPXM1	chr20:2774714-2781292	42.762	29.4086	-0.54009	-2.59815	5e-05	0.000399469
PWP2	chr21:45527207-45551063	11.091	7.62807	-0.539993	-2.5443	5e-05	0.000399469
IQCE	chr7:2598605-2654368	3.60194	2.47827	-0.539442	-1.66985	0.0042	0.0181039
LIMK1	chr7:73498106-73536855	4.70081	3.2346	-0.539325	-1.87961	0.0005	0.00304201
EPN1	chr19:56186560-56207243	17.0011	11.6985	-0.539308	-2.17229	5e-05	0.000399469
HSD17B11	chr4:88257676-88312455	86.931	59.845	-0.538641	-2.89446	5e-05	0.000399469
LINC00174	chr7:65840746-65865395	1.84975	1.27388	-0.538106	-1.58221	0.00375	0.0164771
ECH1	chr19:39306057-39322497	24.9622	17.1939	-0.537847	-2.21378	5e-05	0.000399469
LOC100996693,SPEG	chr2:220299699-220363388	17.8832	12.3198	-0.537623	-1.71795	0.0019	0.00940933
FKBP8	chr19:18642561-18654406	54.678	37.6834	-0.53703	-2.42155	5e-05	0.000399469
CAPN10,GPR35	chr2:241526132-241570676	5.5461	3.82267	-0.536892	-2.20154	0.00135	0.00707314
WDR24	chr16:734621-740424	2.96107	2.04106	-0.536797	-1.65904	0.00225	0.0108304
EIF3K	chr19:39109711-39127599	158.311	109.124	-0.53679	-2.81211	5e-05	0.000399469
RADIL	chr7:4838659-4923335	3.37324	2.32536	-0.536682	-1.62933	0.00245	0.0116169
LOC100133331	chr1:661138-674272	2.33656	1.61076	-0.536643	-1.71087	0.0028	0.0129625
KLF9	chr9:72999512-73029573	3.48506	2.40254	-0.536626	-2.21234	0.0002	0.00137459
PMVK	chr1:154897207-154909600	41.168	28.391	-0.536087	-2.43417	5e-05	0.000399469
TRIM8	chr10:104404251-104418076	14.4995	10.0042	-0.535394	-2.80984	0.0002	0.00137459
MRPS26	chr20:3026674-3028896	32.4836	22.4203	-0.534903	-3.00834	0.00015	0.00106939
HDGFRP2	chr19:4472192-4517716	28.0775	19.3851	-0.534465	-2.84727	5e-05	0.000399469
PMP22	chr17:15133093-15168674	11.1674	7.71011	-0.534465	-2.03581	0.0002	0.00137459
LIMD2	chr17:61699800-61777519	18.8097	12.9876	-0.534343	-1.74483	0.00285	0.0131595
FJX1	chr11:35639734-35642862	18.0919	12.4941	-0.534095	-1.95389	5e-05	0.000399469
VEGFB	chr11:64002055-64006736	22.5059	15.5434	-0.534005	-2.18162	0.0002	0.00137459
SCRT1	chr8:145553530-145560188	2.93047	2.024	-0.53392	-1.35266	0.0113	0.0399838
DACH1	chr13:72011962-72441371	2.20273	1.52141	-0.533886	-1.82745	0.00095	0.00525491
CCDC57	chr17:80057962-80170699	6.09966	4.21311	-0.533842	-1.88229	0.00215	0.0104275
RPARP-AS1	chr10:104209573-104216050	10.2707	7.09696	-0.533267	-1.68246	0.0037	0.0163015
FIGF,PIR	chrX:15363712-15511711	45.3505	31.3563	-0.532364	-2.45956	5e-05	0.000399469
AARS2	chr6:44265593-44281398	13.7868	9.53912	-0.53136	-2.41255	5e-05	0.000399469
RPL36	chr19:5690271-5720463	1386.71	959.648	-0.531087	-4.02195	0.0001	0.0007455
P2RY11,PPAN,PPAN-P2RY11	chr19:10216898-10230599	27.786	19.2348	-0.530639	-1.71857	0.0139	0.0471961
SDC1	chr2:20400557-20425194	25.8298	17.8819	-0.530536	-2.47993	5e-05	0.000399469
RAPGEF5,STEAP1B	chr7:22157879-22539901	7.28107	5.04474	-0.529372	-1.88665	0.0008	0.00454588
THBS1	chr15:39873279-39891121	2.15961	1.49642	-0.529257	-1.98648	0.00045	0.00277648
CTSC	chr11:88026759-88070941	70.9428	49.1574	-0.529247	-2.41678	5e-05	0.000399469
MRPL38	chr17:73894723-73905684	37.5172	25.9983	-0.529131	-2.22744	0.00025	0.00166869
TMEM145	chr19:42817476-42829214	10.1428	7.02946	-0.528972	-1.83749	0.0007	0.00405883
C7orf50	chr7:1019405-1177899	29.8741	20.7175	-0.528048	-2.42729	0.0011	0.00594777
TES	chr7:115850546-115898837	2.86011	1.98414	-0.527555	-1.67124	0.00375	0.0164771
FAM3A	chrX:153734489-153744566	9.05406	6.28113	-0.527542	-1.85643	0.0008	0.00454588
KLHL25	chr15:86302532-86338189	4.29568	2.98038	-0.527389	-1.37484	0.01235	0.0429178
SLC25A1	chr22:19163087-19166376	26.463	18.3643	-0.527068	-2.14024	0.0002	0.00137459
TFAP4	chr16:4307186-4323001	12.4651	8.65425	-0.526409	-2.59943	0.00015	0.00106939
SMPDL3A	chr6:123108736-123130864	5.02214	3.48715	-0.526253	-1.76081	0.002	0.0098166
RGS2	chr1:192778166-192781407	44.37	30.8101	-0.526182	-2.5095	5e-05	0.000399469
GPT2	chr16:46918291-46965209	30.4712	21.1592	-0.52616	-2.62176	5e-05	0.000399469
CHCHD6	chr3:126423062-126679263	33.0031	22.9246	-0.525707	-2.69854	5e-05	0.000399469
ABHD17A	chr19:1876974-1885518	8.10374	5.62956	-0.525564	-1.42077	0.0048	0.0201858
RNF126	chr19:647166-663233	16.7509	11.6389	-0.525284	-1.89195	0.0004	0.00250855
PRKCSH	chr19:11531271-11561782	87.5505	60.8529	-0.524789	-2.73147	5e-05	0.000399469
PACSIN3	chr11:47198763-47208552	9.76138	6.78486	-0.524766	-1.98157	0.00065	0.00380777
LAT,SPNS1	chr16:28986095-29002104	30.0721	20.9111	-0.524161	-2.93895	5e-05	0.000399469
FURIN	chr15:91411821-91426689	3.08784	2.14749	-0.523944	-1.82059	0.00185	0.00920378
FAM73B	chr9:131798919-131834400	5.93583	4.12911	-0.523618	-2.0973	0.00025	0.00166869
PDXK	chr21:45138977-45182188	5.02651	3.49657	-0.523618	-2.16754	0.0002	0.00137459
SLC18B1	chr6:133090506-133119747	10.4284	7.25942	-0.52259	-2.02655	0.0002	0.00137459
RAB11FIP5	chr2:73300509-73340146	4.04937	2.8209	-0.521545	-1.94144	0.00055	0.00329732
GALNT7	chr4:174089903-174245118	3.38811	2.36076	-0.521232	-1.73149	0.0027	0.0125763
TMEM161A	chr19:19230424-19249310	10.8324	7.54851	-0.521086	-1.76732	0.00145	0.00751997
CUEDC1	chr17:55938603-56032684	6.52037	4.54425	-0.520913	-1.92385	0.00065	0.00380777
TRIOBP	chr22:38092994-38172995	8.67446	6.0458	-0.520841	-1.98554	0.00115	0.00618111
LOC642852	chr21:46707966-46717410	1.26282	0.880473	-0.520294	-1.71629	0.00315	0.0142619
PDCD2L	chr19:34895302-34917072	7.58269	5.28894	-0.519731	-2.01185	0.00475	0.0200149
SLAIN1	chr13:78271988-78338388	4.10176	2.86125	-0.519598	-1.72947	0.00245	0.0116169
ECSIT,ZNF653	chr19:11594241-11639987	33.58	23.4267	-0.519448	-2.11477	0.0004	0.00250855
SERPINH1	chr11:75273100-75283849	83.2407	58.0957	-0.518858	-2.67808	5e-05	0.000399469
GAL	chr11:68450497-68458647	452.199	315.718	-0.518318	-2.17799	0.00015	0.00106939
QPCTL	chr19:46195740-46207248	3.77626	2.63663	-0.518264	-1.54432	0.00475	0.0200149
KCTD15	chr19:34287750-34306666	17.9344	12.5254	-0.517873	-2.37509	5e-05	0.000399469
FOXP4	chr6:41491632-41570122	1.74522	1.21906	-0.517637	-1.63775	0.00305	0.0138974
MRPL28	chr16:417383-420569	53.9065	37.669	-0.517083	-2.7988	5e-05	0.000399469
ALDOA	chr16:30064410-30083488	594.294	415.3	-0.517024	-2.78294	5e-05	0.000399469
HAND1	chr5:153854529-153857893	37.0876	25.9224	-0.516736	-2.14193	0.0001	0.0007455
SLC39A13	chr11:47430045-47438373	10.666	7.45688	-0.51637	-1.87106	0.00055	0.00329732
BAG3	chr10:121410869-121437329	5.64473	3.949	-0.515418	-1.90147	0.0006	0.00355278
PLEKHH3	chr17:40819730-40829048	5.99352	4.19338	-0.515289	-1.54792	0.0044	0.0187945
SHB	chr9:37915894-38069210	3.61834	2.53217	-0.514952	-2.31105	0.00025	0.00166869
RGS14	chr5:176784843-176799599	2.72381	1.90678	-0.514489	-1.42335	0.0088	0.0327464
ZNF598	chr16:2047652-2059822	14.8706	10.4114	-0.514302	-2.10069	5e-05	0.000399469
NMB	chr15:85198359-85201802	9.84334	6.89213	-0.514197	-1.47449	0.0053	0.021853
CORO1B	chr11:67205206-67211292	15.0339	10.5273	-0.514084	-1.97384	0.00025	0.00166869
PIH1D1	chr19:49949549-49974350	33.2145	23.2615	-0.513869	-2.44797	0.0005	0.00304201
HLA-E	chr6:30457182-30461982	1.99504	1.39762	-0.513444	-1.49247	0.01085	0.0386965
C21orf33	chr21:45553484-45565605	23.5233	16.4844	-0.512991	-2.19791	0.0002	0.00137459
ZNF580,ZNF581	chr19:56146406-56157237	22.8919	16.042	-0.512985	-2.18931	0.00255	0.0119986
RFNG	chr17:80005723-80009650	5.84152	4.09404	-0.512818	-1.63666	0.0042	0.0181039
CD151	chr11:832951-838835	47.6723	33.4152	-0.512647	-2.30367	0.0001	0.0007455
ARHGAP10	chr4:148653427-148993927	2.61008	1.83003	-0.512221	-1.72571	0.0033	0.014809
PDK1	chr2:173420100-173494339	29.6835	20.8196	-0.511721	-2.3067	5e-05	0.000399469
RECQL4	chr8:145734418-145743210	12.6937	8.90551	-0.511344	-1.9836	0.0004	0.00250855
VILL	chr3:38035077-38048824	2.65422	1.8629	-0.510738	-1.44856	0.01345	0.0459678
CPZ	chr4:8594386-8621488	2.20274	1.54615	-0.51062	-1.69963	0.00455	0.0193184
RBM43	chr2:152103890-152118569	2.43083	1.70715	-0.50986	-1.72143	0.002	0.0098166
TPBGL	chr11:74951853-74956179	21.8558	15.3502	-0.509752	-1.92239	0.0002	0.00137459
LZTR1	chr22:21336557-21368576	11.1475	7.83223	-0.50923	-1.97493	0.0022	0.0106288
RPS9	chr19:54704725-54711515	653.896	459.462	-0.509115	-3.79642	5e-05	0.000399469
KCNQ2	chr20:62037139-62103993	49.4171	34.7267	-0.508968	-2.01915	0.00015	0.00106939
HHAT	chr1:210501595-211307457	4.33827	3.04894	-0.50881	-1.4275	0.01345	0.0459678
WASH1	chr9:11986-29739	3.50093	2.46114	-0.508408	-1.51884	0.0092	0.0339257
TMEM147	chr19:36024313-36038429	54.2153	38.1276	-0.507864	-1.93106	0.00065	0.00380777
RBCK1	chr20:388708-411840	8.3252	5.85494	-0.50783	-2.01896	0.0014	0.00729418
FAAP100	chr17:79506858-79519429	9.38382	6.59969	-0.507776	-1.85339	0.00105	0.00571775
RARA	chr17:38465422-38513895	5.18741	3.6488	-0.507592	-1.82106	0.00075	0.00430451
JUND	chr19:18390503-18392466	25.2065	17.7431	-0.506536	-3.54755	0.00025	0.00166869
TRIM41	chr5:180650019-180662995	13.208	9.30369	-0.505532	-2.21389	0.00025	0.00166869
TIMM13	chr19:2389783-2427914	65.3666	46.0777	-0.504485	-2.26448	0.0001	0.0007455
TNIP2	chr4:2743386-2758103	8.28653	5.84469	-0.503641	-1.84499	0.0015	0.0077319
FLNC	chr7:128470482-128499328	2.97885	2.10147	-0.503359	-2.04815	0.0006	0.00355278
PYCR2	chr1:226107576-226112040	35.5676	25.0922	-0.503324	-2.11485	0.00045	0.00277648
PRR12	chr19:50094911-50129696	1.97269	1.39267	-0.502314	-2.2429	0.00245	0.0116169
C16orf59	chr16:2510114-2515047	9.38464	6.62567	-0.502235	-1.74551	0.0015	0.0077319
EXOSC5	chr19:41892275-41903256	31.5707	22.2909	-0.502132	-2.6377	0.00025	0.00166869
PNKD	chr2:219135114-219232817	41.8624	29.5578	-0.502116	-2.48539	0.0016	0.00815118
CHRNA3,CHRNB4	chr15:78857861-78941780	59.2638	41.8447	-0.502107	-2.22465	0.0004	0.00250855
UACA	chr15:70946892-71055850	0.827022	0.58402	-0.501908	-1.51152	0.0079	0.0300609
PEX16	chr11:45931219-45950816	6.18354	4.36717	-0.501736	-2.08603	0.004	0.0173922
CBX4	chr17:77806954-77813213	3.73091	2.63499	-0.501731	-2.14423	0.00635	0.0252793
ISOC2	chr19:55964345-55973049	17.8592	12.6159	-0.501426	-1.76364	0.00175	0.00878319
HK2	chr2:75059737-75120588	92.3383	65.2308	-0.501376	-2.43729	5e-05	0.000399469
OLFML3	chr1:114522012-114524876	4.81267	3.40139	-0.500711	-1.7043	0.00485	0.0203466
CENPC	chr4:68333746-68411263	7.55573	10.687	0.500215	1.97424	0.00045	0.00277648
GFPT1	chr2:69546900-69614386	5.23181	7.40168	0.500542	2.3016	5e-05	0.000399469
RASSF8	chr12:26097802-26232825	5.75387	8.14491	0.501368	2.0279	0.0002	0.00137459
GLTSCR1L	chr6:42749782-42836296	4.55475	6.44775	0.501422	2.17718	5e-05	0.000399469
LOC729348	chr2:66610437-66619578	2.67101	3.78137	0.501521	1.57444	0.00995	0.0361338
B4GALT5	chr20:48249482-48330421	22.5729	31.9642	0.501862	2.71785	5e-05	0.000399469
CPNE2	chr16:57126454-57182266	7.03558	9.9635	0.501985	2.00459	0.0005	0.00304201
ZNF354C	chr5:178487606-178513596	6.48095	9.18053	0.502372	2.0448	0.0001	0.0007455
DMXL2	chr15:51739822-51914967	10.292	14.5854	0.503005	2.47602	5e-05	0.000399469
GLCCI1	chr7:7989469-8128713	25.61	36.2954	0.503079	2.50238	5e-05	0.000399469
USP24	chr1:55532030-55681039	7.25146	10.2809	0.50362	2.2177	0.00015	0.00106939
CCDC50	chr3:190984943-191116459	9.79068	13.8824	0.503775	2.45594	5e-05	0.000399469
PNPLA8	chr7:108110865-108168605	4.88772	6.93653	0.505054	2.14265	0.00015	0.00106939
TRIM33	chr1:114935396-115053781	9.56474	13.5784	0.505521	2.46887	5e-05	0.000399469
STK17A	chr7:43622691-43769301	7.53007	10.6922	0.505825	1.54446	0.0057	0.0231986
FAM199X	chrX:103401729-103440582	4.0555	5.76174	0.506623	2.12505	5e-05	0.000399469
ZCCHC11	chr1:52888947-53018762	11.5984	16.4805	0.506837	2.17631	0.0001	0.0007455
BRWD3	chrX:79924986-80065239	2.64048	3.75244	0.507028	2.2452	5e-05	0.000399469
NCOA7	chr6:126102094-126253176	20.7523	29.4958	0.507241	2.4512	5e-05	0.000399469
ALG14	chr1:95448278-95538507	10.636	15.1208	0.507582	1.87692	0.00085	0.00478615
NAALAD2	chr11:89867817-89932687	6.18343	8.79378	0.508077	1.90549	0.00085	0.00478615
RWDD3,TMEM56,TMEM56-RWDD3	chr1:95558072-95712869	13.7667	19.5793	0.508138	1.60889	0.00395	0.0172079
POLR3B	chr12:106751435-107296619	5.85136	8.32677	0.508984	1.61277	0.00355	0.0157586
FICD	chr12:108909050-108915091	1.08063	1.53891	0.510036	1.3986	0.0137	0.0466613
FGD6	chr12:95470524-95611240	2.91235	4.14966	0.51081	2.09204	5e-05	0.000399469
KDM7A	chr7:139784481-139876741	4.75845	6.78013	0.510822	2.36734	5e-05	0.000399469
TGFBR1	chr9:101867370-101916473	9.40611	13.4076	0.511382	2.42022	0.0001	0.0007455
CPLX2	chr5:175223609-175311025	26.6471	38.0023	0.512106	2.68878	5e-05	0.000399469
CRYZ	chr1:75171119-75232360	9.0634	12.9361	0.513282	1.59507	0.0078	0.0297654
NSUN4	chr1:46805848-46832271	4.92459	7.02885	0.513285	2.17409	5e-05	0.000399469
ATG5	chr6:106632344-106773695	12.5196	17.8781	0.514005	2.31624	5e-05	0.000399469
TMEM108	chr3:132757131-133116619	22.0342	31.4756	0.514491	2.70393	5e-05	0.000399469
CTHRC1	chr8:104383742-104395232	9.77355	13.9657	0.514936	1.73006	0.0023	0.0110371
ZMAT3	chr3:178735010-178789656	2.1696	3.10237	0.515939	2.03077	0.0002	0.00137459
ATP8A1	chr4:42410391-42659122	10.8448	15.5128	0.516461	2.5577	5e-05	0.000399469
EZR	chr6:159186772-159243272	39.3647	56.3347	0.517124	2.75473	5e-05	0.000399469
IGFBP4	chr17:38599675-38613982	14.177	20.2932	0.517445	2.75607	5e-05	0.000399469
BAALC	chr8:104145190-104242533	2.90385	4.15675	0.517486	1.76818	0.00235	0.0112319
PTBP2	chr1:97187160-97281162	13.2562	18.9765	0.517542	2.26939	5e-05	0.000399469
ZNF330	chr4:142142040-142155850	31.7898	45.5279	0.518188	2.48381	5e-05	0.000399469
JAKMIP1	chr4:6027925-6202318	7.93261	11.3619	0.518336	2.18137	0.0005	0.00304201
NAV2	chr11:19372270-20143148	8.45762	12.114	0.518347	2.53311	5e-05	0.000399469
NPAT	chr11:108024669-108093472	7.91896	11.3427	0.518379	2.41513	0.0001	0.0007455
NDC1	chr1:54231133-54304225	23.7527	34.0227	0.51841	2.57968	5e-05	0.000399469
BACH2	chr6:90636246-91006627	1.08283	1.55172	0.519063	1.93552	0.00075	0.00430451
EYA1	chr8:72109667-72275759	19.0123	27.2497	0.519306	2.43371	5e-05	0.000399469
MOB1B	chr4:71768056-71854066	7.89252	11.3142	0.519572	2.32646	5e-05	0.000399469
ZNF845	chr19:53837001-53860198	0.912731	1.30845	0.519593	1.56533	0.00535	0.0220256
NUFIP2	chr17:27582853-27621166	4.85207	6.95905	0.52029	2.41956	5e-05	0.000399469
TNPO1	chr5:72112417-72210368	32.1874	46.1664	0.520347	2.7214	5e-05	0.000399469
RAP1GAP2	chr17:2680195-2941035	9.34059	13.413	0.522044	2.55478	5e-05	0.000399469
SLC39A8	chr4:103172197-103266655	5.19291	7.45948	0.522533	1.99647	0.0003	0.00195333
AAK1	chr2:69685126-69870977	2.08468	2.99488	0.522673	2.23785	0.0001	0.0007455
TMTC2	chr12:83080809-83528758	14.6661	21.0705	0.522742	2.50222	5e-05	0.000399469
EIF5A2	chr3:170606203-170626426	2.87409	4.13184	0.52368	2.11293	0.00025	0.00166869
ZNF141	chr4:331595-377763	2.45223	3.52557	0.523761	1.81573	0.00455	0.0193184
MAP9	chr4:156263806-156298122	4.0878	5.88923	0.526755	2.31688	5e-05	0.000399469
ZBTB33	chrX:119384606-119392251	7.77548	11.2119	0.528023	2.39582	5e-05	0.000399469
CYLD	chr16:50775960-50835846	1.95576	2.82212	0.529049	2.15952	5e-05	0.000399469
PBRM1	chr3:52579185-52719866	9.63093	13.9002	0.529359	2.04943	5e-05	0.000399469
TMEM30A	chr6:75962637-75994632	26.9542	38.9029	0.529367	2.61053	5e-05	0.000399469
UHRF1BP1L	chr12:100425803-100536673	5.03307	7.26511	0.529547	2.04402	0.0003	0.00195333
FAM171B	chr2:187558788-187630681	4.71191	6.80214	0.529679	2.24376	5e-05	0.000399469
LIN7C	chr11:27515964-27528326	8.26759	11.9356	0.529728	2.45204	5e-05	0.000399469
LINC00657	chr20:34633539-34638882	44.8692	64.7782	0.529784	2.90038	5e-05	0.000399469
TRAM2	chr6:52284993-52441862	4.11106	5.9354	0.529837	1.87959	0.00135	0.00707314
GNB4	chr3:179112410-179169371	18.3956	26.5696	0.530413	2.67862	5e-05	0.000399469
ADGRG6	chr6:142623055-142767403	1.8545	2.67856	0.530422	1.54949	0.00595	0.0240164
DCBLD2	chr3:98426053-98620533	14.9292	20.2504	0.530636	1.30361	0.0105	0.0376964
TRIM16	chr17:15531126-15587599	7.55138	10.9155	0.531563	2.10065	0.0001	0.0007455
LYN	chr8:56792385-56925006	25.4182	36.7615	0.532337	2.67505	5e-05	0.000399469
GTF2A1	chr14:81641795-81689792	13.9716	20.2152	0.532948	2.60619	5e-05	0.000399469
FPGT,FPGT-TNNI3K,TNNI3K	chr1:74663895-75010116	2.12932	3.08258	0.533744	1.88634	0.0008	0.00454588
CD47	chr3:107761940-107809935	21.249	30.7667	0.533972	2.45426	5e-05	0.000399469
ETS2	chr21:40177230-40196878	17.4576	25.2779	0.534019	2.57274	5e-05	0.000399469
TMEM167B	chr1:109633347-109639557	9.88118	14.3087	0.53414	2.29296	5e-05	0.000399469
MAPK8	chr10:49514681-49647639	14.8803	21.5602	0.534966	2.61269	5e-05	0.000399469
CCNE2	chr8:95835508-95908832	12.4138	17.9927	0.535464	1.73591	0.00205	0.010019
PBX1	chr1:164528318-164821068	8.26802	11.987	0.535856	2.4952	5e-05	0.000399469
CLVS2	chr6:123317115-123394461	6.49958	9.42343	0.535906	2.57206	5e-05	0.000399469
CAPN5	chr11:76777991-76837198	2.64474	3.83697	0.536839	2.06065	0.00035	0.00223606
DDX6	chr11:118618470-118661972	37.2516	54.0452	0.536862	2.85378	5e-05	0.000399469
TCF4	chr18:52889561-53303224	31.0605	45.0663	0.536969	2.83138	5e-05	0.000399469
RAB30	chr11:82684174-82782965	2.78268	4.03901	0.537526	2.27599	5e-05	0.000399469
MGP	chr12:15033029-15039072	18.223	26.4583	0.537955	2.24199	5e-05	0.000399469
OAS3	chr12:113376237-113411075	2.90201	4.21413	0.538184	2.29341	0.00035	0.00223606
CAMKK1	chr17:3763616-3796337	1.10167	1.60017	0.538533	1.57114	0.00685	0.026867
CCBL2,RBMXL1	chr1:89386783-89458643	34.4175	50.001	0.538815	2.53054	5e-05	0.000399469
LIMA1	chr12:50569562-50677353	21.0797	30.631	0.539139	2.75617	5e-05	0.000399469
UBXN7	chr3:196074536-196159345	7.18437	10.449	0.540438	2.64295	5e-05	0.000399469
PACS1	chr11:65837823-66016400	18.0994	26.3268	0.540594	2.88032	5e-05	0.000399469
ARMC9	chr2:232063259-232259679	7.30294	10.6357	0.542361	2.07077	0.0004	0.00250855
SYTL4	chrX:99929379-99987265	4.72727	6.88532	0.542517	2.09528	0.00015	0.00106939
VSTM4	chr10:50222289-50323577	0.761756	1.11029	0.54353	1.55611	0.007	0.02733
MAP3K1	chr5:56110899-56191980	14.9935	21.8561	0.543701	2.78023	5e-05	0.000399469
GEM	chr8:95261484-95274547	7.25439	10.5816	0.544631	2.04968	0.0005	0.00304201
B3GALNT1	chr3:160801658-160823160	20.2643	29.5723	0.54531	2.61644	5e-05	0.000399469
CERS6	chr2:169312758-169642939	8.44872	12.3328	0.545691	1.97132	0.00065	0.00380777
SLC25A24	chr1:108677343-108742980	15.9328	23.2589	0.545782	2.49119	5e-05	0.000399469
ANKRD13C	chr1:70724684-70820417	3.44289	5.02677	0.546014	2.1523	0.0001	0.0007455
SLCO5A1	chr8:70579275-70750018	2.97928	4.35021	0.546122	2.08931	0.0002	0.00137459
DLC1	chr8:12940836-13462086	11.9452	17.4423	0.546153	2.31519	0.00015	0.00106939
DUXAP10,LINC01296	chr14:19650031-19692916	2.18724	3.19517	0.546786	1.56144	0.0136	0.0463752
SNTB2	chr16:69221049-69343299	5.46753	7.98777	0.546904	2.49648	5e-05	0.000399469
PTPN4	chr2:120517206-120743083	2.78833	4.07492	0.547371	2.36499	5e-05	0.000399469
STAT1	chr2:191833761-191878976	11.1488	16.2985	0.547856	2.56595	5e-05	0.000399469
KIDINS220	chr2:8868941-8977755	17.4168	25.4651	0.548048	2.89206	5e-05	0.000399469
CHRFAM7A	chr15:30653442-30685864	2.26557	3.31261	0.548092	1.84321	0.002	0.0098166
CLMN	chr14:95648258-95786245	1.8528	2.71003	0.548606	1.55945	0.00835	0.0314419
KIAA1549	chr7:138516124-138666064	8.18953	11.9811	0.548907	2.79696	5e-05	0.000399469
DPF3	chr14:73086003-73360824	1.2691	1.85745	0.54952	1.60133	0.00455	0.0193184
FRMD4B	chr3:69217933-69591744	12.977	18.995	0.549662	2.76916	5e-05	0.000399469
DENND5B	chr12:31535156-31822016	4.70669	6.89844	0.551559	1.67212	0.00445	0.0189712
TMED5	chr1:93615298-93646246	5.54235	8.12349	0.551602	2.42389	5e-05	0.000399469
STIL	chr1:47715810-47779842	10.4947	15.3836	0.551735	2.68621	5e-05	0.000399469
SRGAP1	chr12:64238302-64543635	4.04932	5.93796	0.552289	2.50847	5e-05	0.000399469
IL6ST	chr5:55230924-55290821	6.03789	8.85724	0.552814	2.61969	5e-05	0.000399469
ITGB3BP	chr1:63906284-63988944	29.6207	43.4548	0.552909	2.37222	5e-05	0.000399469
ST3GAL1	chr8:134467090-134584183	2.76316	4.05444	0.553183	2.35468	5e-05	0.000399469
SOCS5	chr2:46926098-46989927	7.66318	11.2447	0.55323	2.41477	5e-05	0.000399469
BACE1	chr11:117103340-117186972	24.8132	36.4145	0.553404	2.46539	5e-05	0.000399469
ZNF800	chr7:127009021-127032778	2.90583	4.26445	0.553412	2.0972	0.00015	0.00106939
CREB3L2	chr7:137559544-137686847	15.745	23.1215	0.554335	2.64038	5e-05	0.000399469
GABPB1	chr15:50569388-50663885	23.674	34.7785	0.554889	1.91795	0.0011	0.00594777
LRRC40	chr1:70610484-70671361	15.0168	22.0663	0.555265	2.53158	5e-05	0.000399469
TLN2	chr15:62682828-63136829	2.54329	3.73803	0.555582	2.27262	0.0002	0.00137459
RYBP	chr3:72423743-72495774	11.6832	17.174	0.555795	2.6551	5e-05	0.000399469
ERRFI1	chr1:8071778-8086393	5.70396	8.38576	0.555979	2.27236	5e-05	0.000399469
NMNAT2	chr1:183216763-183388028	21.2931	31.3115	0.556303	2.94347	5e-05	0.000399469
MYBL1	chr8:67474409-67525484	1.83252	2.69541	0.556674	1.99651	0.00025	0.00166869
AMT,NICN1	chr3:49454210-49466840	1.8272	2.68912	0.5575	1.74186	0.00305	0.0138974
PANX1	chr11:93862093-93918776	16.4317	24.1985	0.558435	2.61273	5e-05	0.000399469
HIAT1	chr1:100503666-100548934	37.9914	55.95	0.558465	2.77793	5e-05	0.000399469
EPB41	chr1:29213602-29450421	20.1795	29.7286	0.558961	2.8091	5e-05	0.000399469
BRWD1	chr21:40556084-40685712	5.42262	7.98877	0.558983	1.40022	0.0096	0.0351154
DPP6	chr7:153584181-154686000	11.2088	16.5143	0.559082	2.58713	5e-05	0.000399469
AFF4	chr5:132210765-132299354	10.2677	15.1444	0.560672	2.83278	5e-05	0.000399469
CTTNBP2NL	chr1:112938799-113003792	3.8436	5.66941	0.560743	2.37985	0.0001	0.0007455
PTEN	chr10:89618917-89731758	19.0574	28.1131	0.560889	2.75043	5e-05	0.000399469
AKAP12	chr6:151561133-151679694	25.4174	37.4968	0.560951	3.11495	5e-05	0.000399469
TMOD3	chr15:52121824-52223260	11.2481	16.5938	0.56096	2.53283	5e-05	0.000399469
TOX3	chr16:52471917-52581714	0.7494	1.10557	0.560989	1.40343	0.01455	0.0488923
ITGAV	chr2:187454789-187545676	9.58777	14.1507	0.561605	2.64352	5e-05	0.000399469
COX8C,UNC79	chr14:93799564-94174391	2.97277	4.38814	0.561801	1.84022	0.0019	0.00940933
SRSF11	chr1:70671364-70717701	60.6458	89.5351	0.562045	2.78456	5e-05	0.000399469
EPS15	chr1:51819934-51984995	6.5096	9.61621	0.562901	2.48837	5e-05	0.000399469
ZNF641	chr12:48733325-48745029	0.947676	1.40059	0.56357	1.71073	0.00315	0.0142619
CELF4	chr18:34822757-35146000	1.51356	2.23738	0.563867	1.51781	0.00555	0.0226961
C1orf52	chr1:85715636-85725355	4.08288	6.03681	0.564201	2.21346	0.0001	0.0007455
RSPRY1	chr16:57220107-57274393	23.6306	34.9611	0.565093	2.7144	5e-05	0.000399469
PDK3	chrX:24483343-24568583	4.11162	6.08372	0.565244	1.59945	0.00395	0.0172079
CHIC1	chrX:72782983-72906944	1.40407	2.07842	0.565868	2.0343	0.0001	0.0007455
FUBP1	chr1:78409734-78484117	51.7084	76.5747	0.56647	2.56759	5e-05	0.000399469
ROBO1	chr3:78646217-79817059	10.2503	15.1796	0.566476	2.66378	5e-05	0.000399469
APBA1	chr9:72042448-72287275	1.44062	2.13344	0.566495	1.91275	0.00095	0.00525491
CD24	chrY:21034386-21438350	214.507	317.789	0.567046	3.08311	5e-05	0.000399469
KLHL15	chrX:24001832-24045303	3.38322	5.01332	0.567367	2.28351	5e-05	0.000399469
HSPB11	chr1:54387233-54411971	29.4633	43.663	0.567494	2.27048	0.00015	0.00106939
CMPK1	chr1:47799468-47844511	24.2654	35.9652	0.567701	2.6923	5e-05	0.000399469
TMED8	chr14:77801082-77843396	9.57979	14.2037	0.568202	2.77272	5e-05	0.000399469
ARHGAP5	chr14:32544624-32629199	7.57449	11.2326	0.568473	2.54006	5e-05	0.000399469
PIK3R1	chr5:67511583-67597649	15.7611	23.3761	0.568667	2.85393	5e-05	0.000399469
SORCS1	chr10:108333420-108924466	8.05016	11.9406	0.568785	2.70217	5e-05	0.000399469
FGFR2	chr10:123237843-123357972	2.25914	3.35154	0.569048	2.08109	0.0001	0.0007455
ZNF737	chr19:20717733-20748626	1.62753	2.41548	0.569631	1.75281	0.0016	0.00815118
NR1D2	chr3:23986750-24022109	6.9085	10.2597	0.570539	2.53015	5e-05	0.000399469
GNAI1	chr7:79764139-79848728	19.2859	28.642	0.570585	2.65174	5e-05	0.000399469
HIVEP2	chr6:143072603-143266338	2.54675	3.78431	0.571372	2.52059	0.0001	0.0007455
RNF157	chr17:74132414-74236390	11.649	17.3108	0.571462	2.79679	5e-05	0.000399469
FOXN3	chr14:89622393-90085494	12.6465	18.8146	0.573108	2.91816	5e-05	0.000399469
KBTBD8	chr3:67048726-67061636	1.46721	2.18514	0.574651	1.92659	0.0008	0.00454588
SLIT3	chr5:168088565-168728133	22.2715	33.1702	0.574687	2.36018	0.0004	0.00250855
PRPF38A	chr1:52870200-52886700	21.6177	32.2001	0.574852	2.74703	5e-05	0.000399469
MBOAT2	chr2:8992719-9143876	11.7543	17.5242	0.576163	2.56862	5e-05	0.000399469
DOK4	chr16:57462080-57521039	53.2901	79.4666	0.576483	1.54711	0.0111	0.0394169
BTBD9	chr6:38136226-38607924	0.864147	1.28865	0.576507	1.52066	0.00735	0.028368
LINC00506	chr3:87138429-87206219	0.979715	1.46145	0.576971	1.4536	0.00505	0.0210346
ATG4C	chr1:63220477-63330959	3.99085	5.95408	0.57718	1.97395	0.00055	0.00329732
CCDC15,SLC37A2	chr11:124824016-124960462	2.63845	3.93692	0.577376	2.02631	0.00015	0.00106939
COL6A3	chr2:238232654-238330861	1.65289	2.46917	0.579033	2.32979	0.0001	0.0007455
FER	chr5:108083522-108532541	2.52393	3.77048	0.579076	2.212	0.0001	0.0007455
MAFB	chr20:39314487-39317880	2.38566	3.56417	0.579176	1.88219	0.00105	0.00571775
ZC2HC1A	chr8:79578281-79636665	10.3072	15.4004	0.579317	2.47218	5e-05	0.000399469
COA7	chr1:53150037-53164046	14.9519	22.3452	0.579631	2.51522	5e-05	0.000399469
ZNF334	chr20:45125394-45142198	1.82239	2.72547	0.580675	1.929	0.0004	0.00250855
KHDRBS3	chr8:136469707-136668932	19.0793	28.5347	0.58071	2.61929	5e-05	0.000399469
ACVR1	chr2:158592957-158732374	7.34267	10.9828	0.580864	2.4633	0.0001	0.0007455
WNK3	chrX:54218828-54384438	0.811628	1.21463	0.581622	2.14018	0.0001	0.0007455
SPSB4	chr3:140770243-140867453	6.69019	10.0145	0.58197	2.30146	0.0001	0.0007455
CNTN2	chr1:205012339-205047376	1.31373	1.96702	0.582346	2.2368	5e-05	0.000399469
MGAT5	chr2:134877833-135212194	11.1934	16.7637	0.582693	2.99162	5e-05	0.000399469
RPF1	chr1:84944919-85061924	20.277	30.3758	0.583076	1.74334	0.00395	0.0172079
ZKSCAN2	chr16:25247321-25268855	4.07356	6.10382	0.583422	2.6443	5e-05	0.000399469
GPATCH2L	chr14:76618227-76680872	3.18492	4.77794	0.585131	2.68962	5e-05	0.000399469
CDC14A	chr1:100818022-100986122	3.48332	5.22863	0.58597	2.03346	0.00035	0.00223606
FCHSD2	chr11:72547731-72853143	17.5896	26.4081	0.586259	2.94205	5e-05	0.000399469
SLC35D1	chr1:67465014-67520080	1.84379	2.76983	0.587121	2.2077	0.0001	0.0007455
RC3H2	chr9:125606776-125667698	12.0673	18.1343	0.58762	2.88934	5e-05	0.000399469
SLC2A13	chr12:40148822-40499661	1.35068	2.03021	0.587943	1.44294	0.01055	0.0378492
FAM102B	chr1:109102970-109181949	7.13759	10.7287	0.58797	2.64966	5e-05	0.000399469
TRIM16L	chr17:18601325-18639658	7.66099	11.5195	0.58848	2.16933	0.0004	0.00250855
SOX11	chr2:5832768-5843890	20.2294	30.4183	0.588486	2.8874	5e-05	0.000399469
MYLK	chr3:123304136-123603149	10.8591	16.3298	0.588606	2.02175	0.00035	0.00223606
DRGX	chr10:50572120-50604062	1.23599	1.85888	0.588764	1.56294	0.00565	0.0230262
CDC14B	chr9:99262394-99382112	2.98635	4.49194	0.588956	2.27103	0.0002	0.00137459
FAM111B	chr11:58874439-58895776	8.53247	12.8368	0.589247	2.61976	5e-05	0.000399469
MAP3K2	chr2:128056241-128145083	4.50113	6.77502	0.589939	2.75091	5e-05	0.000399469
GTF2B	chr1:89318320-89357301	12.5992	18.9691	0.590319	2.60198	5e-05	0.000399469
PLXNA4	chr7:131808090-132333447	3.85566	5.80505	0.590331	2.20201	0.0002	0.00137459
CCDC171	chr9:15553084-16022387	1.76367	2.65572	0.590528	1.60125	0.0045	0.0191482
CPEB4	chr5:173315330-173387994	2.52019	3.79532	0.590691	2.24308	5e-05	0.000399469
LCP1	chr13:46700057-46785898	0.65005	0.97899	0.590744	1.5031	0.0078	0.0297654
NMT2	chr10:15137383-15210709	7.97206	12.0066	0.590806	2.13542	0.00015	0.00106939
SP4	chr7:21467688-21554472	3.10702	4.67987	0.590938	2.06112	0.00065	0.00380777
PHLDB2,PLCXD2	chr3:111393522-111695364	0.456053	0.687299	0.591736	1.48023	0.00485	0.0203466
HS2ST1	chr1:87380334-87575681	9.57616	14.4319	0.591742	2.48429	5e-05	0.000399469
GPD1L	chr3:32148002-32210207	7.43162	11.2005	0.591817	2.63127	5e-05	0.000399469
PABPC4L	chr4:135117273-135122903	0.837654	1.26293	0.592348	1.68339	0.0022	0.0106288
ARID5B	chr10:63661012-63856722	2.67336	4.03243	0.592994	2.46913	5e-05	0.000399469
CDKAL1	chr6:20534687-21232634	11.9356	18.0105	0.593572	2.63682	5e-05	0.000399469
CBLN1	chr16:49311828-49315742	11.5578	17.4479	0.594181	3.06118	5e-05	0.000399469
PDZRN3	chr3:73431558-73677050	3.29398	4.97564	0.59505	2.17879	0.00035	0.00223606
DNAJC6	chr1:65720240-65881552	7.96374	12.0319	0.595347	2.7989	5e-05	0.000399469
ROCK2	chr2:11319851-11484711	7.8693	11.8894	0.595368	2.81697	5e-05	0.000399469
ZBTB18	chr1:244211868-244220903	9.57453	14.4672	0.59551	2.57873	5e-05	0.000399469
VAT1L	chr16:77822460-78014004	3.19087	4.8228	0.595921	2.37648	5e-05	0.000399469
DUSP4	chr8:29190578-29208267	9.72768	14.7047	0.59611	2.81879	5e-05	0.000399469
ZFHX3	chr16:72816605-73092534	4.77376	7.21632	0.596135	2.87053	5e-05	0.000399469
RNF144A	chr2:7045855-7184353	21.2268	32.0933	0.596388	2.78574	5e-05	0.000399469
CHRM2	chr7:136552811-136849088	14.7523	22.3051	0.596434	2.49801	5e-05	0.000399469
EVI5	chr1:92974252-93257961	1.04765	1.58412	0.596525	2.0944	0.00025	0.00166869
ADCYAP1R1	chr7:31092075-31155285	4.19275	6.34319	0.597312	2.61071	5e-05	0.000399469
ARHGEF12	chr11:120207540-120360645	24.5223	37.1145	0.597892	3.2541	5e-05	0.000399469
TMEM169	chr2:216946588-216967569	4.23201	6.40594	0.598067	2.43586	5e-05	0.000399469
FBXO8	chr4:175157809-175258183	56.394	85.3805	0.598364	1.51636	0.01245	0.0432062
CORO2A	chr9:100883256-100954956	3.36513	5.09631	0.598792	2.49531	5e-05	0.000399469
LPAR1	chr9:113635485-113801179	30.6602	46.4377	0.59893	3.01087	5e-05	0.000399469
TSPAN5	chr4:99391517-99579812	15.5708	23.5885	0.599243	2.69987	5e-05	0.000399469
CREB5	chr7:28338939-28865514	3.76826	5.71035	0.599679	2.50408	5e-05	0.000399469
VCAN	chr5:82767266-82878274	44.3671	67.2358	0.599738	2.51352	5e-05	0.000399469
RSF1	chr11:77371049-77532093	9.07799	13.7639	0.600445	2.82919	5e-05	0.000399469
HIPK2	chr7:139246315-139477693	4.46475	6.77362	0.601348	2.86833	5e-05	0.000399469
CDKN2C	chr1:51434366-51441008	64.7219	98.2338	0.601966	2.71949	5e-05	0.000399469
MKNK1	chr1:47004367-47069966	3.5931	5.45388	0.602055	2.20835	0.00025	0.00166869
ARHGAP28	chr18:6706393-6915767	4.47684	6.80056	0.603171	2.56222	5e-05	0.000399469
WDR7	chr18:54318615-54697036	1.47818	2.24554	0.60324	2.30675	0.0001	0.0007455
YIPF1	chr1:54317391-54355487	4.85382	7.37578	0.603675	2.15187	0.0002	0.00137459
TAF13	chr1:109606781-109621120	17.3816	26.4519	0.605816	1.85128	0.00215	0.0104275
LINC01250	chr2:2886598-3132044	4.03807	6.15126	0.607214	1.78105	0.0014	0.00729418
GNG12	chr1:68167142-68698284	13.3254	20.3079	0.60787	2.71184	5e-05	0.000399469
SEL1L	chr14:81937890-82000205	7.26451	11.0719	0.607968	2.89177	5e-05	0.000399469
ALMS1	chr2:73612885-73837046	2.79946	4.26841	0.608549	2.56149	5e-05	0.000399469
SLC7A14	chr3:170177341-170303863	2.51304	3.83346	0.60921	2.21347	5e-05	0.000399469
ST6GALNAC3	chr1:76540388-77100321	9.0285	13.7764	0.609641	2.12802	5e-05	0.000399469
NFIA	chr1:61542945-61928461	4.26449	6.51496	0.611383	2.74875	5e-05	0.000399469
UBE2E2	chr3:23244694-23648882	11.0754	16.9233	0.611652	2.49046	5e-05	0.000399469
CD58	chr1:117057155-117113715	2.97739	4.54947	0.611653	1.57923	0.0054	0.0221944
BCL2	chr18:60790567-60987053	6.00453	9.17532	0.611708	2.39803	5e-05	0.000399469
TMEM35	chrX:100333835-100351355	4.80414	7.34286	0.612065	2.44107	5e-05	0.000399469
PPM1K	chr4:89178760-89205983	1.58639	2.42473	0.612073	1.70789	0.00315	0.0142619
ENOX2	chrX:129756355-130037291	3.84412	5.8822	0.613704	2.529	5e-05	0.000399469
JUN	chr1:59246462-59249785	10.132	15.51	0.614276	3.25203	5e-05	0.000399469
ZYG11A	chr1:53308182-53387446	2.91457	4.46304	0.614745	1.74783	0.0028	0.0129625
BTBD7	chr14:93703895-93799438	8.04595	12.3254	0.615301	2.69613	5e-05	0.000399469
EAF1	chr3:15469063-15484120	4.82039	7.38799	0.616033	2.60387	5e-05	0.000399469
PHACTR3	chr20:58152563-58422766	8.45602	12.9613	0.616166	2.68628	5e-05	0.000399469
SESN1	chr6:109307639-109415708	4.80117	7.36037	0.616391	2.37858	5e-05	0.000399469
NUDT10	chrX:51075082-51080377	8.4821	13.0056	0.616642	2.4868	5e-05	0.000399469
CEP44	chr4:175157809-175258183	96.1881	147.516	0.616942	2.87219	5e-05	0.000399469
USP38	chr4:144106069-144145779	6.07436	9.31633	0.617029	2.4845	5e-05	0.000399469
PXDN	chr2:1635561-1748319	26.6745	40.926	0.617554	3.29229	5e-05	0.000399469
CASP8	chr2:202098165-202152434	0.887139	1.36116	0.617607	1.50029	0.00545	0.0223626
STEAP3	chr2:119981383-120023435	3.2005	4.9121	0.618041	2.24366	5e-05	0.000399469
PTAR1	chr9:72324437-72374881	8.41615	12.9225	0.618658	2.05241	0.0002	0.00137459
SMAD3	chr15:67358194-67487533	8.79646	13.5099	0.619024	2.92734	5e-05	0.000399469
PGAP1	chr2:197697576-197791454	8.23285	12.6456	0.619167	3.01135	5e-05	0.000399469
PARP4	chr13:24995068-25086948	4.58167	7.03759	0.619207	2.72488	5e-05	0.000399469
EXTL2	chr1:101337927-101361514	24.56	37.7377	0.619699	3.03687	5e-05	0.000399469
LYPD6	chr2:150186498-150330659	0.511639	0.786193	0.619756	1.47565	0.0089	0.0330504
COL4A3BP	chr5:74664313-74901977	8.81131	13.5417	0.619977	2.20725	0.0003	0.00195333
N4BP2	chr4:40044536-40160115	3.03109	4.65992	0.620468	2.71511	5e-05	0.000399469
RICTOR	chr5:38938022-39074510	3.30195	5.08224	0.622148	2.56583	5e-05	0.000399469
ACBD7	chr10:15117473-15130775	3.54926	5.46507	0.622721	2.48504	5e-05	0.000399469
CHN2	chr7:29186162-29553976	0.799028	1.23069	0.623153	1.39798	0.0019	0.00940933
RPS6KA5	chr14:91336316-91526993	1.72291	2.65392	0.623276	1.96686	0.0006	0.00355278
PLEKHM3	chr2:208686011-208890284	2.25649	3.47662	0.623608	2.56614	5e-05	0.000399469
KIAA2026	chr9:5913997-6008003	3.08969	4.76104	0.623813	2.44603	5e-05	0.000399469
RELL1	chr4:37455551-37687999	3.19235	4.91975	0.623968	2.32939	5e-05	0.000399469
GUCY1B3	chr4:156680124-156728794	8.00725	12.3441	0.624448	2.66024	5e-05	0.000399469
OSBPL8	chr12:76745441-76953589	14.4009	22.2284	0.626247	3.11853	5e-05	0.000399469
FNBP1L	chr1:93913687-94020226	10.152	15.6714	0.626364	2.8768	5e-05	0.000399469
PART1	chr5:58264865-59843484	1.84592	2.85067	0.626965	1.4557	0.01465	0.0491511
SESTD1	chr2:179966418-180129350	3.24432	5.01645	0.62875	2.75895	5e-05	0.000399469
LOC392232	chr8:73096165-73164115	8.8882	13.7818	0.632799	2.99608	5e-05	0.000399469
GRIA4	chr11:105480608-105853518	6.62024	10.2719	0.633749	2.65753	5e-05	0.000399469
APOBEC3A,APOBEC3A_B,APOBEC3B	chr22:39353526-39394225	4.15756	6.45687	0.6351	2.21084	0.00025	0.00166869
ABCD3	chr1:94883932-94984219	15.9518	24.7808	0.635507	2.50587	5e-05	0.000399469
PANK3	chr5:167975168-168006614	22.3893	34.7892	0.635826	3.38477	5e-05	0.000399469
FEZ1	chr11:125315640-125369422	33.1907	51.6755	0.638702	3.30796	5e-05	0.000399469
TTBK2	chr15:43030737-43213007	1.77482	2.76588	0.640068	1.71068	0.00225	0.0108304
USP25	chr21:17102343-17252543	5.84083	9.10794	0.640952	2.81055	5e-05	0.000399469
ACO1	chr9:32384600-32451087	3.9988	6.2385	0.641633	2.56459	5e-05	0.000399469
HYLS1	chr11:125753508-125774013	12.6466	19.7318	0.641771	1.90682	0.002	0.0098166
SLC30A7	chr1:101361631-101447311	3.31928	5.17959	0.641971	2.68282	5e-05	0.000399469
LINC00648	chr14:48151427-48264217	4.20667	6.56633	0.642408	1.72037	0.00325	0.0146266
IPMK	chr10:59951121-60027694	2.59826	4.05612	0.642555	2.46687	5e-05	0.000399469
SERBP1	chr1:67873492-67896123	55.3711	86.4627	0.642945	3.44542	5e-05	0.000399469
NCOA3	chr20:46130600-46415419	2.95994	4.62635	0.644305	1.81146	0.0012	0.00641084
RB1CC1	chr8:53534952-53627026	10.9509	17.1198	0.644608	3.04562	5e-05	0.000399469
RBMS3	chr3:29322431-30051886	6.31531	9.87325	0.644671	2.88886	5e-05	0.000399469
ABLIM1	chr10:116190840-116539662	30.5418	47.7651	0.645174	3.46121	5e-05	0.000399469
HMBOX1	chr8:28747910-28913384	3.26873	5.11214	0.645198	2.07813	0.00065	0.00380777
FMOD	chr1:203309748-203320557	1.03735	1.62245	0.645273	1.81855	0.00255	0.0119986
PPP3CA	chr4:101944586-102268628	15.5027	24.2665	0.646449	3.07763	5e-05	0.000399469
SLCO3A1	chr15:92396937-92715665	4.42818	6.93302	0.646771	2.48659	5e-05	0.000399469
SORL1	chr11:121322911-121504471	5.20405	8.15001	0.647169	3.13687	5e-05	0.000399469
PRMT6	chr1:107599266-107601916	24.6191	38.564	0.647478	3.6091	5e-05	0.000399469
SERPINE2	chr2:224839764-224904036	13.7635	21.5596	0.647481	2.84783	5e-05	0.000399469
CCNYL2	chr10:42900830-42970893	2.42101	3.79302	0.647742	2.1032	0.00015	0.00106939
NEURL1B	chr5:172068268-172118533	3.61176	5.66381	0.649069	2.73901	5e-05	0.000399469
GRK5	chr10:120967196-121215157	8.73923	13.7095	0.6496	2.8131	5e-05	0.000399469
GNPTAB	chr12:102137487-102224645	4.32886	6.80134	0.651832	2.79717	5e-05	0.000399469
CD163L1	chr12:7456927-7596781	3.22855	5.08523	0.655427	2.42878	5e-05	0.000399469
ANKMY2	chr7:16639323-16685442	3.55211	5.59535	0.655552	2.38094	5e-05	0.000399469
SHANK2	chr11:70313960-70935842	3.32929	5.24643	0.656122	1.69274	0.00575	0.0233611
ALDH3B1	chr11:67776016-67797067	3.71257	5.85834	0.658073	2.40027	5e-05	0.000399469
FNDC3B	chr3:171757417-172118492	6.2046	9.79507	0.658716	3.03717	5e-05	0.000399469
TRMT13	chr1:100549044-100715409	8.85327	13.9796	0.659044	1.88474	0.0005	0.00304201
RAB3C	chr5:57877905-58155205	20.6064	32.544	0.659298	2.23041	0.00015	0.00106939
RAI14	chr5:34656432-34832717	0.649095	1.0274	0.662496	1.84913	0.0012	0.00641084
SRPX	chrX:38008587-38080177	1.2433	1.96863	0.663024	1.57168	0.00555	0.0226961
NFIB	chr9:14081710-14398982	24.5197	38.8285	0.663172	3.47806	5e-05	0.000399469
ID2	chr2:8822112-8824583	43.2395	68.4761	0.663251	3.59141	5e-05	0.000399469
PAX5	chr9:36833263-37034476	1.86894	2.96085	0.663789	2.73146	5e-05	0.000399469
ENG	chr9:130577290-130617052	10.8084	17.126	0.664035	2.90888	5e-05	0.000399469
ZBTB34	chr9:129622943-129648156	2.7656	4.38367	0.664545	2.70565	5e-05	0.000399469
CHRNA7	chr15:32322685-32467653	8.47113	13.4371	0.665594	2.81601	5e-05	0.000399469
INPP5F	chr10:121485558-121588753	37.1573	58.9765	0.666493	3.43531	5e-05	0.000399469
TRIM67	chr1:231298456-231357338	10.4627	16.6091	0.666723	3.32364	5e-05	0.000399469
DDAH1	chr1:85784165-86044046	13.6103	21.6266	0.668113	3.07584	5e-05	0.000399469
ARHGAP6	chrX:11155662-11683821	0.902334	1.43504	0.66936	1.77281	0.00225	0.0108304
NPTX2	chr7:98246596-98259182	11.2086	17.828	0.669538	2.80449	5e-05	0.000399469
CCDC18	chr1:93646263-93811368	2.95713	4.70561	0.670182	2.03142	0.00015	0.00106939
TCF7L2	chr10:114709991-114927439	5.46501	8.70598	0.671782	2.62301	5e-05	0.000399469
UHMK1	chr1:162466963-162499419	6.66845	10.6268	0.67229	3.10873	5e-05	0.000399469
ZNF644	chr1:91380855-91487812	10.6784	17.0177	0.672347	2.43888	5e-05	0.000399469
RABGGTB	chr1:76251878-76260775	35.4999	56.6041	0.673093	2.97025	5e-05	0.000399469
RAB8B	chr15:63481727-63559973	3.75496	5.98827	0.673342	2.68618	5e-05	0.000399469
FRY	chr13:32420919-32873262	3.22493	5.15205	0.675877	2.4463	5e-05	0.000399469
CNTFR	chr9:34551429-34590138	16.8822	27.0051	0.677735	3.52908	5e-05	0.000399469
KRBOX4	chrX:46306623-46334894	0.56245	0.900073	0.678319	1.52097	0.00695	0.0271674
ANO6	chr12:45566816-45834187	22.4308	35.9313	0.679762	3.5023	5e-05	0.000399469
PPFIBP2	chr11:7534995-7676719	5.78146	9.27041	0.6812	2.89435	5e-05	0.000399469
EFCAB2,KIF26B	chr1:245128505-245872997	14.6057	23.4345	0.682105	2.24387	0.00015	0.00106939
MAP1B	chr5:71403117-71505564	48.5654	77.9604	0.682811	3.87082	5e-05	0.000399469
MROH7,TTC4	chr1:55107412-55208987	11.0053	17.6688	0.682997	3.02736	5e-05	0.000399469
AMMECR1	chrX:109437413-109699562	6.56304	10.5416	0.683663	3.11746	5e-05	0.000399469
KCTD16	chr5:143550436-143865662	4.83283	7.77331	0.68566	2.68609	5e-05	0.000399469
ZYG11B	chr1:53192130-53293015	5.37533	8.64753	0.685935	3.16554	5e-05	0.000399469
ZAK	chr2:173940564-174146764	13.1882	21.2295	0.686821	3.1092	5e-05	0.000399469
TEAD1	chr11:12695968-12966519	24.6118	39.6265	0.687119	3.62625	5e-05	0.000399469
STS	chrX:6966960-7272682	1.50869	2.4306	0.688015	1.81429	0.0007	0.00405883
PRKAG2	chr7:151253186-151576308	7.54256	12.1671	0.689863	2.52067	5e-05	0.000399469
CHST11	chr12:104850691-105155792	2.26625	3.65806	0.69077	2.74763	5e-05	0.000399469
ATP2C1	chr3:130569368-131100319	40.7818	65.8523	0.691308	3.46464	5e-05	0.000399469
BDKRB2	chr14:96671134-96710666	0.408114	0.659542	0.692493	1.55259	0.0084	0.0315834
CTNNA2	chr2:79740059-80875988	35.2673	57.0074	0.692818	2.22768	0.00015	0.00106939
ROR1	chr1:64239689-64647179	5.30311	8.57359	0.693061	2.85225	5e-05	0.000399469
EGFR	chr7:55086724-55279412	5.77057	9.34092	0.694851	2.21348	5e-05	0.000399469
WEE2-AS1	chr7:141403875-141438030	1.3945	2.25792	0.695245	1.83371	0.00105	0.00571775
MAP3K5	chr6:136878104-137113656	2.99281	4.85259	0.697254	2.79287	5e-05	0.000399469
POU2F2	chr19:42590261-42636625	0.424548	0.688561	0.697656	1.36773	0.00935	0.0343743
DNTTIP2	chr1:94335013-94344762	22.4698	36.4527	0.698037	3.18469	5e-05	0.000399469
COBLL1	chr2:165536694-165705906	0.574841	0.93313	0.698915	1.64844	0.00285	0.0131595
ST8SIA2	chr15:92937139-93012150	7.8365	12.7291	0.699846	3.29931	5e-05	0.000399469
ALG6	chr1:63833260-63905717	4.25834	6.92114	0.70072	2.15194	0.0001	0.0007455
TMOD2	chr15:52043757-52108571	11.8936	19.3349	0.701018	3.55323	5e-05	0.000399469
GNAQ	chr9:80331021-80646365	17.263	28.0717	0.701435	3.50464	5e-05	0.000399469
PAPSS2	chr10:89419475-89507462	0.950498	1.54659	0.702334	2.02502	0.0005	0.00304201
FAM105A	chr5:14581890-14616287	1.85676	3.02258	0.702989	2.3179	5e-05	0.000399469
LDB2	chr4:16503156-16900432	4.80784	7.82914	0.703464	2.75194	5e-05	0.000399469
SNED1	chr2:241938254-242041747	1.15801	1.88871	0.705748	1.53019	0.01105	0.0392736
FAM126B	chr2:201838316-201936392	2.05783	3.35835	0.706631	2.857	5e-05	0.000399469
MMP16	chr8:89039556-89339729	4.69248	7.66545	0.708018	3.2961	5e-05	0.000399469
MIER1	chr1:67390577-67454302	4.99021	8.153	0.70823	2.95572	5e-05	0.000399469
BCL10	chr1:85731459-85743771	2.7383	4.48676	0.712392	2.62435	5e-05	0.000399469
TRIM61	chr4:165875597-165898818	2.32078	3.80275	0.712431	2.13319	0.00015	0.00106939
RAB27B	chr18:52385110-52562974	1.66302	2.72742	0.713729	2.33344	5e-05	0.000399469
PKN2	chr1:89003195-89301938	7.42107	12.1851	0.715419	3.23005	5e-05	0.000399469
GAB1	chr4:144257982-144395718	3.7348	6.13387	0.715767	3.09739	5e-05	0.000399469
EHD4	chr15:42189576-42264755	1.70312	2.80134	0.717938	2.25745	0.00035	0.00223606
IQGAP2	chr5:75699079-76003957	0.436463	0.717911	0.717947	1.64122	0.00215	0.0104275
TP53INP1	chr8:95938199-96071730	1.33237	2.19278	0.718762	1.43599	0.0145	0.0487747
CYB5RL	chr1:54635229-54665746	2.40299	3.95996	0.720654	2.96523	5e-05	0.000399469
ACER3	chr11:76571916-76737841	4.27226	7.04692	0.721994	3.14387	5e-05	0.000399469
GRIP1	chr12:66696282-67072925	1.47803	2.43799	0.722021	2.33847	5e-05	0.000399469
EDNRA	chr4:148402068-148466106	0.500171	0.825379	0.722635	1.61918	0.0031	0.0140881
KIF5C	chr2:149632791-149883273	22.0359	36.3682	0.722822	3.82635	5e-05	0.000399469
ZSWIM6	chr5:60628099-60842359	7.69282	12.7323	0.726909	3.2966	5e-05	0.000399469
NEK1	chr4:170314420-170533778	11.6005	19.235	0.729547	2.98539	5e-05	0.000399469
NCOA2	chr8:71022015-71316052	6.8876	11.4281	0.730515	2.94574	5e-05	0.000399469
PARVA	chr11:12397802-12556924	12.8256	21.2934	0.731373	3.45925	5e-05	0.000399469
ZFYVE9	chr1:52607765-52831877	5.71404	9.48844	0.73166	2.59878	5e-05	0.000399469
MTF2	chr1:93544791-93606439	9.04957	15.0432	0.733192	3.26628	5e-05	0.000399469
DEPDC1	chr1:68939834-69004310	16.4483	27.3478	0.733491	3.59088	5e-05	0.000399469
GDAP2	chr1:118405599-118472302	2.25546	3.75054	0.733672	1.68557	0.00315	0.0142619
MIR137,MIR137HG	chr1:98389547-98515249	4.04504	6.73239	0.734964	1.77091	0.00035	0.00223606
ONECUT2	chr18:55102916-55158530	0.859398	1.43046	0.73508	2.89495	5e-05	0.000399469
SNRK-AS1	chr3:43328003-43393454	3.21321	5.35409	0.736625	2.14714	5e-05	0.000399469
ZNF326	chr1:90460677-90501445	16.0504	26.7601	0.737477	3.02904	5e-05	0.000399469
CHRM1	chr11:62676150-62689012	1.07319	1.79054	0.73849	2.33891	0.0014	0.00729418
CLSPN	chr1:36185260-36235576	6.4175	10.7073	0.738508	3.48733	5e-05	0.000399469
LPPR5	chr1:99355800-99614408	11.673	19.4939	0.739839	3.4771	5e-05	0.000399469
LINC01152	chr17:70026794-70053875	0.520905	0.870614	0.741012	1.70463	0.0031	0.0140881
ST8SIA3	chr18:55019720-55036297	2.94052	4.91525	0.741193	3.29332	5e-05	0.000399469
SYCP2	chr20:58438617-58507209	0.577029	0.964921	0.741766	1.63865	0.0027	0.0125763
KLF6	chr10:3818187-3827473	11.0986	18.5629	0.742052	3.47866	5e-05	0.000399469
LNPEP	chr5:96271345-96373219	4.03239	6.74526	0.74224	3.4749	5e-05	0.000399469
ARRDC4	chr15:98503932-98517068	2.34125	3.91824	0.74293	2.79862	5e-05	0.000399469
NABP1	chr2:192542797-192553248	1.03246	1.72842	0.743361	2.14845	0.00015	0.00106939
PKIA	chr8:79428335-79518103	14.8804	24.9161	0.74366	3.68135	5e-05	0.000399469
DICER1	chr14:95552338-95646270	10.9468	18.3307	0.743751	3.61692	5e-05	0.000399469
BNC2	chr9:16409500-16870786	1.26356	2.11799	0.745206	2.46936	5e-05	0.000399469
WDR47	chr1:109512688-109584850	6.2128	10.4145	0.745271	3.22434	5e-05	0.000399469
MMD	chr17:53469973-53499341	28.8195	48.4525	0.749523	4.06639	5e-05	0.000399469
ADGRB3	chr6:69345181-70100379	4.874	8.19664	0.749925	3.06756	5e-05	0.000399469
ALCAM	chr3:105085556-105295757	68.22	114.796	0.750803	4.0965	5e-05	0.000399469
IGSF3	chr1:117116918-117210377	4.81141	8.09707	0.750939	3.43708	5e-05	0.000399469
HBEGF	chr5:139712427-139726188	0.779624	1.31457	0.753742	1.84476	0.00425	0.0182748
ANO4	chr12:101188373-101522419	0.996123	1.68006	0.75412	2.22978	0.0001	0.0007455
PTPRR	chr12:71031852-71314584	27.2635	46.0715	0.756907	3.64971	5e-05	0.000399469
SLITRK6	chr13:86364492-86373659	9.24119	15.6344	0.758573	3.47416	5e-05	0.000399469
ELAVL2	chr9:23690095-23826346	15.6258	26.4543	0.759571	3.56795	5e-05	0.000399469
ACBD5	chr10:27484142-27531184	16.4644	27.9416	0.763064	3.74872	5e-05	0.000399469
GPM6B	chrX:13788711-13956831	7.21556	12.247	0.763247	2.7774	5e-05	0.000399469
MAGI3	chr1:113933474-114236355	4.85502	8.24267	0.763634	3.36397	5e-05	0.000399469
RPAP2	chr1:92683572-92867745	2.45579	4.17023	0.76394	1.81665	0.0015	0.0077319
MIR4435-1	chr2:87883881-88013738	0.884289	1.50223	0.764518	1.39756	0.01405	0.0475762
LINC00693	chr3:28598461-28800339	4.83457	8.21742	0.7653	2.75107	5e-05	0.000399469
CCND1	chr11:69455872-69469242	90.9874	154.678	0.765527	4.66577	5e-05	0.000399469
GPR158	chr10:25401986-25891157	0.475787	0.809079	0.765964	1.49851	0.0083	0.0312899
TCEAL7	chrX:102585113-102587258	16.3388	27.7973	0.76664	3.1903	5e-05	0.000399469
EFCAB14	chr1:47139707-47184736	5.41238	9.21299	0.767406	3.22131	5e-05	0.000399469
DLGAP2	chr8:1449531-1656642	1.16258	1.9821	0.769698	2.89225	5e-05	0.000399469
RAVER2	chr1:65210777-65468159	7.24958	12.3634	0.770101	2.33273	5e-05	0.000399469
CLGN	chr4:141308374-141348815	2.86147	4.88314	0.771053	2.71289	5e-05	0.000399469
CPLX3	chr15:75118950-75124136	5.03168	8.59491	0.772441	3.17213	5e-05	0.000399469
HSPB6	chr19:36245466-36247930	1.70804	2.91911	0.773186	2.40389	0.00245	0.0116169
SEMA3C	chr7:80371853-80548667	8.40885	14.3764	0.773723	3.37073	5e-05	0.000399469
MLLT3	chr9:20341662-20622542	1.55582	2.66147	0.774548	2.90692	5e-05	0.000399469
TYW3	chr1:75171119-75232360	7.49292	12.8237	0.775211	2.79041	5e-05	0.000399469
SAMHD1	chr20:35504523-35580246	3.4159	5.85979	0.778583	3.09472	5e-05	0.000399469
TRAK2	chr2:202227386-202316319	9.82588	16.896	0.782022	3.87902	5e-05	0.000399469
TBC1D12	chr10:96162185-96296089	0.681085	1.17157	0.782533	2.24856	5e-05	0.000399469
FAM160B1	chr10:116581502-116659586	4.72356	8.12674	0.782802	3.33767	5e-05	0.000399469
SGCB	chr4:52886788-52904485	19.4949	33.68	0.788794	3.86223	5e-05	0.000399469
FGFRL1	chr4:1005609-1020686	0.964816	1.66695	0.788885	2.17401	0.0003	0.00195333
PIGK	chr1:77554666-77685132	4.84909	8.38354	0.789846	3.3388	5e-05	0.000399469
SCN3A	chr2:165944029-166060577	2.03796	3.52692	0.791285	3.30061	5e-05	0.000399469
SH3GLB1	chr1:87170252-87213877	7.12733	12.3459	0.7926	3.68579	5e-05	0.000399469
C3orf67	chr3:58720204-59035715	3.15668	5.47184	0.793619	1.88347	0.0007	0.00405883
STOX2	chr4:184719207-184944662	4.62107	8.02268	0.795857	3.73854	5e-05	0.000399469
SNX18	chr5:53813588-53842448	7.55628	13.1911	0.803816	3.54829	5e-05	0.000399469
NSG1	chr4:4387982-4543775	46.0663	80.481	0.804937	3.99283	5e-05	0.000399469
SH3KBP1	chrX:19552082-19905744	3.21831	5.63406	0.807873	3.34469	5e-05	0.000399469
AOX1	chr2:201450600-201541740	2.13475	3.74069	0.809235	3.15726	5e-05	0.000399469
GAN	chr16:81348570-81416842	0.525247	0.920773	0.809849	2.10852	0.0004	0.00250855
LRRCC1	chr8:86019322-86058424	1.33052	2.33738	0.812904	2.50533	5e-05	0.000399469
ANKH	chr5:14704908-14871887	3.64033	6.39526	0.812933	3.48958	5e-05	0.000399469
TNS1	chr2:218664511-218874909	3.50128	6.15479	0.813827	3.71498	5e-05	0.000399469
SLC16A14	chr2:230899649-230933715	0.926382	1.63071	0.815823	2.29568	0.00015	0.00106939
EVA1A	chr2:75719443-75796848	4.83552	8.51226	0.81587	2.82911	5e-05	0.000399469
ADGRL2	chr1:82165454-82458422	17.9185	31.55	0.816192	4.196	5e-05	0.000399469
ZFHX4	chr8:77523113-77779521	2.91321	5.13597	0.818028	3.78088	5e-05	0.000399469
AJAP1	chr1:4715104-4843851	0.516054	0.909937	0.818246	1.59857	0.00595	0.0240164
SORT1	chr1:109852098-109940563	8.14079	14.3569	0.818505	3.99813	5e-05	0.000399469
CHST2	chr3:142838617-142842856	1.64801	2.90797	0.81929	3.26058	5e-05	0.000399469
LTBP1	chr2:33172368-33624575	1.12312	1.98326	0.82036	2.71889	5e-05	0.000399469
ADPRH	chr3:119298279-119308792	1.64467	2.90496	0.820715	2.66117	5e-05	0.000399469
PLEKHA5	chr12:19282625-19529381	4.66975	8.2543	0.8218	3.47381	5e-05	0.000399469
SMARCA2	chr9:2015218-2193623	8.84947	15.6569	0.82314	2.95387	5e-05	0.000399469
RAPH1	chr2:204298200-204400058	1.96426	3.48855	0.828644	3.39599	5e-05	0.000399469
GAS7	chr17:9813925-10101868	0.757368	1.34596	0.829566	2.80401	5e-05	0.000399469
SLC16A7	chr12:59989820-60183635	0.480531	0.854305	0.830123	2.6606	5e-05	0.000399469
CLCN5	chrX:49687224-49863892	4.69106	8.35032	0.831919	3.3684	5e-05	0.000399469
MYO5A	chr15:52599479-52821247	1.49023	2.65657	0.83403	3.29304	5e-05	0.000399469
CPE	chr4:166300096-166419482	63.805	113.956	0.836739	4.32448	5e-05	0.000399469
TBX3	chr12:115108058-115123066	15.6944	28.0615	0.838341	3.9475	5e-05	0.000399469
NPL	chr1:182758583-182799519	1.30359	2.33725	0.842326	2.29856	5e-05	0.000399469
TMTC1	chr12:29653745-29937692	3.11098	5.58012	0.842928	3.64228	5e-05	0.000399469
AGL	chr1:100315639-100389579	5.78001	10.3895	0.845982	3.85471	5e-05	0.000399469
CTH	chr1:70876900-70905851	2.00799	3.61148	0.846839	2.48095	0.0001	0.0007455
LRRC2	chr3:46556877-46608040	0.552359	0.995441	0.849731	1.56901	0.0035	0.0155689
CCDC3	chr10:12938624-13141773	11.8136	21.2989	0.850335	3.80223	5e-05	0.000399469
FIGN	chr2:164458869-164592709	3.48293	6.28264	0.851071	3.72604	5e-05	0.000399469
ACSL1	chr4:185676724-185747268	21.4562	38.7737	0.853682	4.34056	5e-05	0.000399469
CRYBG3	chr3:97540883-97691295	5.25734	9.5038	0.85417	2.13982	0.00035	0.00223606
SNRK	chr3:43328003-43393454	2.13293	3.85576	0.854176	2.53799	5e-05	0.000399469
SNX7	chr1:99127235-99226056	26.5031	47.9452	0.855224	4.04645	5e-05	0.000399469
AKAP6	chr14:32755221-33303204	3.62235	6.55724	0.856163	3.11336	5e-05	0.000399469
FLRT3	chr20:13976145-16033841	3.6383	6.59044	0.857109	3.36129	5e-05	0.000399469
PPM1L	chr3:160473972-160796908	3.67556	6.66054	0.857675	3.90822	5e-05	0.000399469
NXPH1	chr7:8473447-8794389	2.90915	5.28041	0.86005	3.1418	5e-05	0.000399469
LOC400940	chr2:6122109-6128364	0.422512	0.767059	0.860346	1.92465	0.0029	0.0133449
GCLM	chr1:94350755-94375154	6.16004	11.1875	0.860881	3.71792	5e-05	0.000399469
SLC35A3	chr1:100434695-100492534	3.95768	7.22885	0.869112	3.52246	5e-05	0.000399469
NCOA1	chr2:24787163-24993570	1.5324	2.79905	0.869146	3.40097	5e-05	0.000399469
APBB2	chr4:40812043-41216635	1.74376	3.18871	0.870768	2.35778	0.0001	0.0007455
ADAM12	chr10:127700953-128077127	6.12648	11.2138	0.872145	4.1592	5e-05	0.000399469
NCAM1	chr11:112830002-113149357	20.2621	37.1182	0.873344	3.77243	5e-05	0.000399469
CDC7	chr1:91966403-91991329	24.0644	44.0923	0.873628	4.30697	5e-05	0.000399469
RIMS3	chr1:41086273-41131324	16.131	29.5926	0.875402	4.61994	5e-05	0.000399469
GLMN	chr1:92683572-92867745	7.30286	13.4012	0.875827	2.65159	5e-05	0.000399469
ULBP3	chr6:150319154-150390264	1.51241	2.77597	0.876144	1.65518	0.00715	0.0277609
GPC3	chrX:132669763-133119673	1.62367	2.9809	0.876491	2.52948	5e-05	0.000399469
LIFR	chr5:38475064-38671318	0.762998	1.40153	0.877247	2.98783	5e-05	0.000399469
PGM2L1	chr11:74041170-74109510	1.75998	3.23341	0.8775	3.4818	5e-05	0.000399469
CYP27C1	chr2:127941411-127977659	1.02253	1.87898	0.877813	2.75115	5e-05	0.000399469
RASL11B	chr4:53728494-54232245	4.73033	8.69594	0.878402	2.08353	0.00175	0.00878319
SLFN11	chr17:33677328-33700720	4.22861	7.78067	0.879711	3.77191	5e-05	0.000399469
USP1	chr1:62901974-62918122	30.3014	55.7956	0.880768	4.48044	5e-05	0.000399469
C21orf91	chr21:19149720-19191909	5.66529	10.4526	0.883639	3.66336	5e-05	0.000399469
LOC101929337	chr3:193920729-193976805	1.44697	2.67322	0.885547	2.49879	5e-05	0.000399469
HERC3	chr4:89513573-89629767	1.83073	3.38252	0.885682	2.22168	5e-05	0.000399469
MTUS1	chr8:17501127-17658654	38.7782	71.7844	0.888424	4.61392	5e-05	0.000399469
PAQR8	chr6:52226925-52272575	11.3068	20.9405	0.88911	4.3996	5e-05	0.000399469
MIR424,MIR503HG	chrX:133677205-133680741	4.98771	9.2517	0.891341	2.13133	0.0006	0.00355278
IFI30	chr19:18284589-18288934	2.95279	5.48086	0.892323	2.91122	0.0001	0.0007455
C9orf72	chr9:27546543-27573864	17.8982	33.263	0.894107	4.2016	5e-05	0.000399469
PPP2R2B	chr5:145969035-146461083	2.81559	5.23897	0.895844	2.70382	5e-05	0.000399469
ISOC1	chr5:128430441-128449719	61.8837	115.476	0.899957	4.50573	5e-05	0.000399469
LGR5	chr12:71833549-71980092	17.4835	32.65	0.901085	4.42425	5e-05	0.000399469
PARP11	chr12:3917929-3982614	0.878964	1.6415	0.901136	2.58777	5e-05	0.000399469
AMOT	chrX:112018104-112084043	2.99335	5.59378	0.902062	3.84062	5e-05	0.000399469
MYSM1	chr1:59120410-59165747	5.18214	9.69467	0.903644	3.93754	5e-05	0.000399469
RIMS4	chr20:43374487-43438979	7.38717	13.8236	0.904035	4.06243	5e-05	0.000399469
SNAI2	chr8:49830238-49833999	6.27143	11.7371	0.904209	3.83999	5e-05	0.000399469
SNX14	chr6:86215056-86303874	6.4303	12.039	0.904758	3.80255	5e-05	0.000399469
SRRM4	chr12:119419299-119600856	2.13538	3.99955	0.905344	2.51869	5e-05	0.000399469
TMEM158	chr3:45265955-45267814	1.96133	3.67561	0.906151	3.94861	0.00035	0.00223606
NCALD	chr8:102698713-103137135	2.56184	4.81335	0.909863	3.41696	5e-05	0.000399469
LRRC8C	chr1:90098643-90185315	5.79729	10.9209	0.913647	3.68786	5e-05	0.000399469
MBNL2	chr13:97874523-98046557	13.4084	25.2588	0.91365	4.35507	5e-05	0.000399469
USP33	chr1:78161626-78225564	8.47691	15.9724	0.913972	4.14512	5e-05	0.000399469
SGPP2	chr2:223289321-223429682	2.92322	5.51256	0.915164	2.76307	5e-05	0.000399469
ATP10D	chr4:47487273-47595503	9.42841	17.7944	0.916335	4.49039	5e-05	0.000399469
ETS1	chr11:128328655-128457453	13.7225	25.9342	0.918316	4.53752	5e-05	0.000399469
NPY2R	chr4:156129780-156138230	4.33092	8.18593	0.918473	3.72715	5e-05	0.000399469
GPX3	chr5:150399998-150408554	2.27899	4.31412	0.920672	3.04338	5e-05	0.000399469
IL7	chr8:79636743-79717932	1.69275	3.20581	0.921324	2.11824	5e-05	0.000399469
C1orf21	chr1:184356149-184598155	7.3168	13.8892	0.924679	4.58222	5e-05	0.000399469
PTPRB	chr12:70909776-71031220	1.2096	2.29791	0.925795	3.71466	5e-05	0.000399469
ELMO1	chr7:36892510-37488929	4.44367	8.44183	0.925804	3.50476	5e-05	0.000399469
LRRC8B	chr1:89990093-90063562	5.48707	10.4443	0.928612	4.25114	5e-05	0.000399469
FMN1	chr15:33057744-33486934	4.66897	8.8977	0.930328	4.32352	5e-05	0.000399469
MFAP3L	chr4:170907747-170948349	1.24393	2.37456	0.932749	3.29448	5e-05	0.000399469
PXYLP1	chr3:140950666-141013745	20.7364	39.6316	0.93449	4.57666	5e-05	0.000399469
ELAVL4	chr1:50513685-50669509	39.1739	74.9421	0.935884	4.23645	5e-05	0.000399469
ZNF560	chr19:9575618-9609306	1.57679	3.03255	0.943538	3.14363	5e-05	0.000399469
ZNF676	chr19:22361244-22398552	1.01154	1.9474	0.945	2.50432	5e-05	0.000399469
FAM73A	chr1:78245308-78345225	1.83878	3.54424	0.946727	3.56384	5e-05	0.000399469
SYTL3	chr6:159066204-159186057	0.542224	1.04701	0.949318	1.99789	0.0006	0.00355278
HDAC9	chr7:18126571-19157515	23.4984	45.4061	0.950325	3.83355	5e-05	0.000399469
ARHGEF28	chr5:72910025-73237818	11.3395	21.9125	0.9504	4.73066	5e-05	0.000399469
GRM8	chr7:126078495-126892888	1.58881	3.07048	0.950523	3.18966	5e-05	0.000399469
GCNT2	chr6:10521567-10629625	1.21045	2.33952	0.950674	3.1834	5e-05	0.000399469
RAPGEF4	chr2:173587917-173917620	5.84096	11.2901	0.950777	4.13685	5e-05	0.000399469
PPARG	chr3:12329348-12475855	0.642905	1.24279	0.950901	1.75264	0.0021	0.0102247
LOC101928307	chr6:69339824-69344865	6.22826	12.0471	0.951782	2.14187	5e-05	0.000399469
MSN	chrX:64887510-64961793	45.7566	88.5112	0.951882	5.28854	5e-05	0.000399469
CYBB	chrX:37639269-37672714	0.384904	0.745964	0.954609	2.1206	0.00055	0.00329732
PCDH18	chr4:138440072-138453811	3.28257	6.37751	0.958168	3.94897	5e-05	0.000399469
CNTNAP4	chr16:76311175-76593135	0.542673	1.05472	0.958707	2.50691	5e-05	0.000399469
ADAMTS17	chr15:100511444-100882183	3.11123	6.05183	0.959885	3.75339	5e-05	0.000399469
ISLR2	chr15:74418713-74429143	3.5783	6.96483	0.960813	3.12624	5e-05	0.000399469
KALRN	chr3:123813557-124440071	1.53821	3.00082	0.964107	2.84404	5e-05	0.000399469
ZNF365	chr10:64099346-64431771	0.402163	0.785206	0.965291	1.97012	0.0004	0.00250855
PEX5L	chr3:179512436-179754841	1.78995	3.49761	0.966448	4.03609	5e-05	0.000399469
C8orf31	chr8:144120625-144137496	0.97742	1.91096	0.967247	1.75714	0.0048	0.0201858
RORB	chr9:76368039-77308088	2.32867	4.55593	0.968243	3.28555	5e-05	0.000399469
GTF2A1L,STON1,STON1-GTF2A1L	chr2:48757063-49003656	0.644385	1.26224	0.969987	2.4918	5e-05	0.000399469
SCN3B	chr11:123499703-123525315	8.88166	17.5152	0.979711	4.69186	5e-05	0.000399469
ATOH8	chr2:85980908-86018506	0.528418	1.04226	0.979964	2.73675	5e-05	0.000399469
MAP7D2	chrX:20024830-20135114	2.45487	4.85153	0.982793	3.5444	5e-05	0.000399469
CDH18	chr5:19471487-20575982	1.51133	2.99149	0.985046	3.14768	5e-05	0.000399469
CASP4	chr11:104813593-104839325	0.552293	1.09503	0.987469	1.44927	0.0068	0.0267083
SSTR2	chr17:70642084-71188949	0.829391	1.64736	0.990029	1.76504	0.0033	0.014809
HFM1	chr1:91726322-91870426	0.705691	1.40692	0.995434	2.80086	5e-05	0.000399469
ITGBL1	chr13:102104943-103054860	0.641681	1.28407	1.00079	1.60405	0.00235	0.0112319
CACNA2D1	chr7:81575759-82073122	15.7547	31.5413	1.00146	5.04758	5e-05	0.000399469
TSPAN13	chr7:16793350-16824161	19.3611	38.7622	1.00149	5.10601	5e-05	0.000399469
EPB41L5	chr2:120770603-120936741	6.83468	13.7012	1.00335	4.58986	5e-05	0.000399469
REL	chr2:61108629-61155721	0.967498	1.94078	1.00431	3.54963	5e-05	0.000399469
RAB31	chr18:9708227-9862553	4.55256	9.13935	1.00542	4.25416	5e-05	0.000399469
RGS17	chr6:153324273-153452399	1.50661	3.0254	1.00582	2.19	0.00015	0.00106939
TBX20	chr7:35237050-35293711	3.69905	7.43086	1.00637	4.03497	5e-05	0.000399469
PDP1	chr8:94929082-94938296	3.20348	6.43615	1.00656	3.98295	5e-05	0.000399469
ZZZ3	chr1:77747661-78149112	6.60733	13.2788	1.00699	4.29036	5e-05	0.000399469
PPEF1	chrX:18706762-18846454	3.65332	7.35593	1.0097	3.98029	5e-05	0.000399469
SCUBE1	chr22:43599228-43739394	0.550442	1.10834	1.00974	2.75896	0.0001	0.0007455
TMEM176B	chr7:150477818-150574315	0.980226	1.9796	1.01402	1.73562	0.00145	0.00751997
CMPK2	chr2:6980683-7006766	0.59415	1.20066	1.01493	1.90435	0.0007	0.00405883
B3GALT1	chr2:168346690-168797654	2.12513	4.317	1.02247	3.10783	5e-05	0.000399469
TRPA1	chr8:72753776-72987819	3.95979	8.06446	1.02616	4.22556	5e-05	0.000399469
LINC01550	chr14:98391946-98444461	0.815002	1.66347	1.02932	1.69338	0.0054	0.0221944
CNKSR2	chrX:21392535-21672873	2.64492	5.40382	1.03075	4.13971	5e-05	0.000399469
JAZF1	chr7:27778991-28280996	9.72738	19.9099	1.03336	2.78148	5e-05	0.000399469
JAK1	chr1:65210777-65468159	8.62177	17.66	1.03443	3.8784	5e-05	0.000399469
CNTN4	chr3:2140549-3102829	1.82669	3.77468	1.04712	3.56279	5e-05	0.000399469
CACHD1	chr1:64936475-65158741	4.31634	8.96577	1.05462	4.68938	5e-05	0.000399469
IGFBP5	chr2:217536827-217560272	4.8321	10.0753	1.0601	4.69213	5e-05	0.000399469
ADAMTS9-AS1	chr3:64501155-64997854	1.21717	2.53955	1.06105	1.7678	0.00145	0.00751997
MCAM	chr11:119179233-119187840	9.6665	20.2559	1.06728	5.02577	5e-05	0.000399469
SORBS1	chr10:97071529-97321177	1.17087	2.45512	1.06821	3.42344	5e-05	0.000399469
ENPP2	chr8:120569316-120651199	81.7702	172.633	1.07806	5.70338	5e-05	0.000399469
LOC100996635	chr1:95975217-95983957	25.1753	53.1562	1.07823	4.40977	5e-05	0.000399469
STRIP2	chr7:129074273-129128239	0.793152	1.67818	1.08123	2.72552	5e-05	0.000399469
GUCY1A3	chr4:156587861-156658481	10.0513	21.283	1.08232	4.28933	5e-05	0.000399469
CPEB3	chr10:93808269-94050875	0.316949	0.671799	1.08378	2.48692	0.0001	0.0007455
ADAMTS9	chr3:64501155-64997854	8.40763	17.8512	1.08625	4.90028	5e-05	0.000399469
GPR27	chr3:71728292-71805628	8.78721	18.6881	1.08864	3.2193	5e-05	0.000399469
ROBO2	chr3:77089190-77699114	2.89429	6.15871	1.08942	4.23151	5e-05	0.000399469
GPR50	chrX:150345048-150351324	9.44011	20.1797	1.09603	4.64578	5e-05	0.000399469
RFK	chr9:79000432-79009444	7.85553	16.82	1.0984	4.88224	5e-05	0.000399469
EYA4	chr6:133561494-134210144	9.65827	20.6826	1.09858	4.96874	5e-05	0.000399469
KANK4	chr1:62701789-62785083	0.569401	1.21935	1.09859	2.82664	5e-05	0.000399469
CADM3	chr1:159141376-159172932	1.15291	2.4706	1.09958	3.37649	5e-05	0.000399469
ABCA12	chr2:215674952-216003151	1.99716	4.29062	1.10323	3.84715	5e-05	0.000399469
ZNHIT6	chr1:86115105-86174120	4.23037	9.09159	1.10375	3.18599	5e-05	0.000399469
CPNE8	chr12:39046001-39303436	11.8887	25.6108	1.10716	4.5107	5e-05	0.000399469
FAM124B	chr2:225241054-225266974	1.65317	3.57701	1.11352	3.42034	5e-05	0.000399469
KCNN2	chr5:113698015-114109110	0.554662	1.20214	1.11593	1.82635	0.004	0.0173922
HEATR5A	chr14:31760703-31889792	3.96729	8.60387	1.11683	5.02882	5e-05	0.000399469
SLC7A2	chr8:17354596-17428077	5.76497	12.5075	1.11741	5.17382	5e-05	0.000399469
ZNF804A	chr2:185463092-185804214	1.75697	3.82687	1.12307	4.08803	5e-05	0.000399469
JAKMIP3	chr10:133918312-133998313	0.919824	2.01138	1.12875	2.73922	5e-05	0.000399469
FZD6	chr8:104310660-104345094	2.34328	5.16507	1.14026	4.07022	5e-05	0.000399469
GFRA2	chr8:21549529-21669769	13.4031	29.5804	1.14208	5.1948	5e-05	0.000399469
TDRD7	chr9:100174301-100258405	0.938547	2.07409	1.14398	2.20283	0.00015	0.00106939
L3MBTL4	chr18:5954642-6414910	0.80283	1.78077	1.14934	2.97667	5e-05	0.000399469
SFMBT2	chr10:7200489-7453448	1.83342	4.06766	1.14966	3.89856	5e-05	0.000399469
PLK2	chr5:57749809-57755966	4.21322	9.34868	1.14984	4.67102	5e-05	0.000399469
LUM	chr12:91497231-91505542	34.8524	77.4568	1.15213	5.88732	5e-05	0.000399469
CDO1	chr5:115140429-115152405	0.4081	0.90794	1.15367	1.98354	0.00425	0.0182748
FGL1	chr8:17717277-17768255	6.75771	15.0452	1.1547	3.06861	5e-05	0.000399469
LRRC17	chr7:102453307-102715288	3.34215	7.47656	1.1616	4.16337	5e-05	0.000399469
S100A16	chr1:153579366-153585514	1.06766	2.38906	1.16199	2.21971	0.0008	0.00454588
TBC1D30	chr12:65218351-65274798	0.980678	2.19858	1.16472	4.18152	5e-05	0.000399469
TCF7	chr5:133450401-133484061	1.72551	3.8714	1.16584	3.79847	5e-05	0.000399469
FIRRE	chrX:130824556-130964671	0.519855	1.17846	1.18072	2.18216	5e-05	0.000399469
DGKI	chr7:137065495-137531609	4.01132	9.1154	1.18423	5.18859	5e-05	0.000399469
SDC2	chr8:97505881-97624073	19.4749	44.3668	1.18787	5.72047	5e-05	0.000399469
LSAMP	chr3:115521177-116164385	5.5377	12.6234	1.18874	5.52617	5e-05	0.000399469
SEZ6L	chr22:26565439-26779564	5.80968	13.2587	1.19041	5.61061	5e-05	0.000399469
BDNF	chr11:27528398-27743605	3.14857	7.20192	1.19369	4.62216	5e-05	0.000399469
KIAA1549L	chr11:33398371-33758025	1.68586	3.88528	1.20454	2.8328	5e-05	0.000399469
ARHGAP29	chr1:94634462-94703307	1.86652	4.32677	1.21294	4.97482	5e-05	0.000399469
MBNL3	chrX:131337051-131624092	2.7233	6.3456	1.2204	4.18474	5e-05	0.000399469
DIAPH2	chrX:95939661-96855597	0.426057	0.997068	1.22664	2.85827	5e-05	0.000399469
NCAM2	chr21:22370632-22913377	6.35051	14.894	1.22979	5.2446	5e-05	0.000399469
ITGA11	chr15:68594041-68724492	0.863597	2.02759	1.23134	3.90478	5e-05	0.000399469
CHODL	chr21:19289656-19639883	1.72452	4.06386	1.23666	3.61926	5e-05	0.000399469
RNF152	chr18:59475295-59561418	1.49554	3.5444	1.24487	3.80235	5e-05	0.000399469
LOC101928103	chr2:215674952-216003151	0.473107	1.13058	1.25683	1.86336	0.00125	0.00663043
GXYLT2	chr3:72937384-73027222	1.13136	2.70521	1.25768	3.10157	5e-05	0.000399469
LRRN3	chr7:110302941-111202573	29.0996	69.6932	1.26002	6.20638	5e-05	0.000399469
DOCK10	chr2:225629806-225907330	0.387663	0.930553	1.26329	3.5903	5e-05	0.000399469
FGF14	chr13:102104943-103054860	5.97193	14.4039	1.27019	4.22977	5e-05	0.000399469
NEDD4L	chr18:55711609-56068898	2.12667	5.14165	1.27363	5.40633	5e-05	0.000399469
ATP7A	chrX:77166151-77306814	10.591	25.9584	1.29336	6.03779	5e-05	0.000399469
ADAMTS19	chr5:128795251-129079007	9.84829	24.1589	1.29461	6.17267	5e-05	0.000399469
NID1	chr1:236139131-236228492	4.91599	12.1667	1.30738	5.98635	5e-05	0.000399469
NEGR1	chr1:71868624-72748277	3.15377	7.81881	1.30987	5.36492	5e-05	0.000399469
ITGA4	chr2:182321618-182521834	1.03276	2.57548	1.31834	4.53855	5e-05	0.000399469
SLC27A6	chr5:128301173-128372413	2.50017	6.23757	1.31896	4.60154	5e-05	0.000399469
LOC101928885	chr5:68263567-68339687	0.572187	1.43298	1.32447	2.38721	0.00025	0.00166869
HS6ST3	chr13:96743092-97491816	3.19785	8.01759	1.32607	5.47945	5e-05	0.000399469
FAM26F	chr6:116782532-116784943	5.71389	14.4179	1.33532	3.18962	5e-05	0.000399469
SLC38A5	chrX:48316919-48328644	3.37011	8.57779	1.34781	4.69763	5e-05	0.000399469
PTPRO	chr12:15475190-15751265	0.947403	2.41301	1.34878	4.58193	5e-05	0.000399469
NMRK1	chr9:77675876-77703133	1.66373	4.26952	1.35965	3.01027	5e-05	0.000399469
DSEL	chr18:65173818-65566856	0.265184	0.689931	1.37946	3.64556	5e-05	0.000399469
PARM1	chr4:75858284-75975325	0.403452	1.05197	1.38262	3.47419	5e-05	0.000399469
PTGS1	chr9:125132808-125157982	0.262455	0.692045	1.39879	2.56754	5e-05	0.000399469
ANKDD1B	chr5:74907300-74967671	0.575677	1.52059	1.4013	2.03973	0.0006	0.00355278
CYP1B1	chr2:38152442-38303323	2.09074	5.52897	1.40299	4.51048	5e-05	0.000399469
SESN3	chr11:94898629-94967568	9.30641	24.7134	1.40899	7.08011	5e-05	0.000399469
MOB3B	chr9:27325206-27529850	0.855509	2.27204	1.40913	4.75763	5e-05	0.000399469
AKR1C3	chr10:5090957-5149878	6.51281	17.3488	1.41348	5.21701	5e-05	0.000399469
NGFR	chr17:47572654-47651426	0.99222	2.66345	1.42456	4.30192	5e-05	0.000399469
GABRB3	chr15:26788572-27018935	13.7803	37.0507	1.42689	7.23637	5e-05	0.000399469
LINGO4	chr1:151765586-151777928	2.8087	7.55424	1.42738	3.10613	5e-05	0.000399469
CRLF1	chr19:18704034-18717660	0.525634	1.42325	1.43706	3.22626	0.0003	0.00195333
TGFBR3	chr1:92145899-92371559	0.319772	0.867164	1.43926	3.57845	5e-05	0.000399469
PVRL3	chr3:110790605-110917525	1.06971	2.91991	1.4487	4.77943	5e-05	0.000399469
AK5	chr1:77747661-78149112	2.93376	8.03519	1.45358	2.83773	5e-05	0.000399469
LGR4	chr11:27387507-27503980	2.22323	6.13316	1.46398	5.60675	5e-05	0.000399469
DSE	chr6:116579976-116766020	8.47104	23.4848	1.47112	4.81157	5e-05	0.000399469
SGCZ	chr8:13942211-15099215	1.91723	5.32993	1.47509	4.63706	5e-05	0.000399469
EIF4E3	chr3:71728292-71805628	1.97794	5.52765	1.48267	4.28512	5e-05	0.000399469
SEMA5A	chr5:9034803-9546233	2.12702	5.96202	1.48697	6.63416	5e-05	0.000399469
OSTF1	chr9:77703397-77762114	7.13279	20.0126	1.48837	6.06735	5e-05	0.000399469
FAM134B	chr5:16473146-16630078	0.500223	1.41559	1.50076	3.43297	5e-05	0.000399469
KCTD12	chr13:77454303-77460540	9.2472	26.3598	1.51125	7.73262	5e-05	0.000399469
NLGN4X	chrX:5807895-6147414	2.01986	5.79654	1.52094	5.43178	5e-05	0.000399469
ADRA2A	chr10:112836789-112840662	1.44637	4.16639	1.52636	6.61537	5e-05	0.000399469
ATRNL1	chr10:116853123-117708509	6.90477	20.0764	1.53983	4.66482	5e-05	0.000399469
SLC38A11	chr2:165754708-165812035	0.240902	0.70077	1.54049	1.82051	0.0022	0.0106288
BMF	chr15:40380090-40401085	1.12159	3.26308	1.54068	5.2639	5e-05	0.000399469
ACSM4	chr12:7456927-7596781	0.392546	1.1498	1.55044	2.19339	0.0001	0.0007455
C6orf141	chr6:49518112-49523216	0.251254	0.739833	1.55805	2.37221	0.0001	0.0007455
LDLRAD4	chr18:13218728-13652753	0.249146	0.740038	1.57061	3.8528	5e-05	0.000399469
VIPR2	chr7:158820758-158937649	1.37726	4.12969	1.58423	2.16634	0.00015	0.00106939
ADAMTS2	chr5:178537851-178772431	2.63449	8.1529	1.62979	6.26562	5e-05	0.000399469
AKR1C1	chr10:4913858-5020227	1.83805	5.76611	1.64942	4.42654	5e-05	0.000399469
GPR22	chr7:106809405-107263762	3.30435	10.4161	1.65638	2.55195	5e-05	0.000399469
ST6GALNAC5	chr1:77333185-77533073	1.31513	4.15219	1.65866	4.30348	5e-05	0.000399469
ODAM	chr4:71060125-71070721	1.23164	3.89781	1.66208	3.64753	5e-05	0.000399469
ZDHHC2	chr8:17013835-17083488	3.89914	12.3549	1.66385	6.61442	5e-05	0.000399469
C9orf47,S1PR3	chr9:91605777-91620069	0.450637	1.43041	1.66639	4.13069	5e-05	0.000399469
CUX2	chr12:111471827-111788478	1.6265	5.23135	1.68541	6.82565	5e-05	0.000399469
B3GNT7	chr2:232260334-232265875	0.320845	1.03378	1.68798	4.07717	5e-05	0.000399469
CYP2J2	chr1:60358979-60392423	0.306471	0.991445	1.69378	2.25803	0.0005	0.00304201
LOC283731	chr15:74418713-74429143	0.603754	1.97342	1.70866	2.13662	0.00335	0.0150002
SEMA3D	chr7:84624621-84816098	1.61236	5.3201	1.72228	6.45366	5e-05	0.000399469
FAM26E	chr6:116817650-116880031	0.398208	1.32716	1.73675	3.89496	5e-05	0.000399469
TMEM200C	chr18:5889259-5892103	0.207306	0.700851	1.75734	2.30998	0.0003	0.00195333
SLC35F3	chr1:234040457-234460264	0.288138	0.978469	1.76376	2.93807	5e-05	0.000399469
RERG	chr12:15260715-15374411	0.491601	1.69726	1.78765	3.38288	5e-05	0.000399469
NYAP2	chr2:226264657-226568355	0.469014	1.63559	1.80211	5.43894	5e-05	0.000399469
AHR	chr7:17338275-17385775	0.309178	1.08707	1.81393	4.55897	5e-05	0.000399469
GAREM	chr18:29843483-30050447	0.368077	1.29809	1.81832	5.07727	5e-05	0.000399469
FRRS1	chr1:100111430-100232181	0.787347	2.83943	1.85053	3.134	5e-05	0.000399469
RMRP	chr9:35657747-35658015	8.61524	31.1697	1.85518	9.13578	5e-05	0.000399469
GPNMB	chr7:23286315-23314729	0.505855	1.89238	1.90341	4.23519	5e-05	0.000399469
ZNF727	chr7:63505820-63545577	0.461413	1.73091	1.9074	5.54033	5e-05	0.000399469
SPATA18	chr4:52917496-52963500	1.45683	5.60451	1.94375	6.11814	5e-05	0.000399469
KCNH5	chr14:63166166-63512126	0.90225	3.50069	1.95604	3.82411	5e-05	0.000399469
CXCL8	chr4:74606222-74609433	0.583147	2.28834	1.97237	3.80505	5e-05	0.000399469
HSPB8	chr12:119616594-119632551	0.219579	0.886692	2.01369	3.11643	0.00025	0.00166869
SCGN	chr6:25652428-25702008	15.1706	62.2772	2.03742	10.2892	5e-05	0.000399469
STARD8	chrX:67867510-67945684	0.258264	1.07499	2.0574	4.64274	5e-05	0.000399469
RPPH1	chr14:20811229-20811570	7.90683	34.8507	2.14002	9.76899	5e-05	0.000399469
NTNG1	chr1:107682628-108025281	3.51467	15.5456	2.14504	7.69814	5e-05	0.000399469
CD74	chr5:149781199-149792499	0.351753	1.64722	2.2274	3.09414	5e-05	0.000399469
ASCL1	chr12:103351451-103354294	4.84252	22.765	2.23299	10.8779	5e-05	0.000399469
PAG1	chr8:81880045-82024303	0.310464	1.464	2.23741	6.87511	5e-05	0.000399469
CAPG	chr2:85621870-85641197	0.340656	1.60951	2.24023	2.71813	5e-05	0.000399469
CTNND2	chr5:10971953-11904155	0.606876	2.9347	2.27374	6.49933	5e-05	0.000399469
PALMD	chr1:100111430-100232181	2.71516	13.8384	2.34957	2.72337	5e-05	0.000399469
COL6A6	chr3:130267574-130395968	0.401986	2.19648	2.44998	7.73235	5e-05	0.000399469
HLA-DRA	chr6:32407618-32412826	0.362739	1.989	2.45504	3.79512	5e-05	0.000399469
FAT4	chr4:126237566-126414087	0.351093	1.93233	2.46042	8.79899	5e-05	0.000399469
CTSS	chr1:150702671-150738433	0.143788	0.799045	2.47434	3.89495	5e-05	0.000399469
GREM1	chr15:33010204-33030100	17.3247	96.8902	2.48352	12.5076	5e-05	0.000399469
LYZ	chr12:69742133-69748013	0.813243	4.69433	2.52916	6.12541	5e-05	0.000399469
CHI3L1	chr1:203148058-203155922	0.632626	3.74436	2.56529	5.82532	5e-05	0.000399469
DCN	chr12:91539032-91576806	4.96248	29.4096	2.56715	10.2308	5e-05	0.000399469
CHIT1	chr1:203185206-203198860	0.150745	0.927001	2.62046	2.53471	5e-05	0.000399469
HLA-B	chr6:31321648-31324989	0.201517	1.48403	2.88055	3.79066	0.0002	0.00137459
PROK2	chr3:71820805-71834357	0.097907	0.748385	2.9343	2.02873	0.0039	0.0170312
TFPI	chr2:188328957-188419219	0.176832	1.3777	2.96181	2.40879	5e-05	0.000399469
TPTE2P6	chr13:25144769-25171812	0.22332	1.7716	2.98787	3.34224	5e-05	0.000399469
NARR,RAB34	chr17:27041298-27045286	0.0837655	0.730643	3.12474	0.976763	5e-05	0.000399469
SNX10	chr7:26331514-26413949	0.32073	3.1227	3.28336	12.9377	5e-05	0.000399469
MMP9	chr20:44637546-44645200	0.126169	1.71945	3.76851	5.04163	0.0001	0.0007455
IL1B	chr2:113587336-113594356	0.0581548	0.919723	3.98323	2.42666	0.00625	0.0249754
FPKM: fragments per kilobase of exon per million reads mapped. Values are the average of 3 replicates.
FDR: Benjamini Hochberg adjusted P-value

## Sheet: S3. shCTR HYP vs CTR NX
Table S3 shCTR HYP vs shCTR NX
Gene	Locus	CTR HYP FPKM	CTR NX FPKM	Log2 Fold Change	test_stat	p_value	FDR
NPPC	chr2:232786804-232791038	0.350759	3.46985	-3.30632	4.76342	0.01205	0.0421004
EGR1	chr5:137801180-137805004	4.53131	30.8824	-2.76878	12.3725	5e-05	0.000399469
LINC00890	chrX:110754889-110765627	0.301304	1.57524	-2.38628	5.44708	5e-05	0.000399469
DLX5	chr7:96649701-96654143	0.730603	3.80613	-2.38117	5.95213	5e-05	0.000399469
ZMAT4	chr8:40388105-40755343	0.484848	2.49163	-2.36149	4.86685	5e-05	0.000399469
TSSC2	chr11:3402146-3430718	0.400376	1.97043	-2.29908	2.08274	0.00665	0.0262256
INHBA	chr7:41728600-41818976	0.357377	1.71508	-2.26276	4.35308	5e-05	0.000399469
KIZ	chr20:21106623-21227265	1.22393	5.8543	-2.25798	5.82448	5e-05	0.000399469
LINC00639	chr14:39218299-39386086	0.884132	4.12892	-2.22343	7.44642	5e-05	0.000399469
TNFRSF10A	chr8:23047732-23082680	0.434779	1.95551	-2.16919	4.26731	5e-05	0.000399469
ST18	chr8:53023181-53322439	0.934519	4.19013	-2.1647	3.08224	5e-05	0.000399469
NAT16	chr7:100813773-100823557	0.453118	1.96864	-2.11924	4.61276	5e-05	0.000399469
ECEL1	chr2:233344536-233352569	0.867481	3.6246	-2.06292	6.63888	5e-05	0.000399469
PTPRVP	chr1:202137177-202158581	1.2907	5.34962	-2.05128	6.55828	5e-05	0.000399469
BBC3	chr19:47724078-47736023	0.413504	1.63871	-1.98659	3.14314	0.0011	0.00594777
GDPD5	chr11:75145684-75236599	0.874841	3.35118	-1.93758	5.6804	5e-05	0.000399469
N4BP2L1	chr13:32974859-33003003	1.11772	4.26822	-1.93308	5.36753	5e-05	0.000399469
LOC728989	chr1:146490894-146514599	0.364474	1.35152	-1.8907	2.82076	0.00485	0.0203466
GPRC5B	chr16:19870292-19896956	0.279597	1.00869	-1.85106	3.52155	5e-05	0.000399469
TRANK1	chr3:36868307-36986548	0.26134	0.933546	-1.83679	5.05014	5e-05	0.000399469
TBC1D15	chr12:72233486-72320664	0.77615	2.76528	-1.83302	2.94021	5e-05	0.000399469
TAP1	chr6:32808493-32821748	0.492637	1.73897	-1.81964	3.0864	0.00015	0.00106939
ZNF844	chr19:12175545-12188626	0.537115	1.87687	-1.80503	4.15333	5e-05	0.000399469
GYLTL1B	chr11:45931219-45950816	0.691122	2.41002	-1.80203	3.21146	0.0006	0.00355278
CLSTN2	chr3:139654026-140296233	2.59801	8.96986	-1.78768	7.26611	5e-05	0.000399469
ZNF792	chr19:35446992-35454953	0.969186	3.32479	-1.77842	5.48836	5e-05	0.000399469
ARC	chr8:143692404-143695833	1.63419	5.57822	-1.77123	7.5002	5e-05	0.000399469
MTMR8	chrX:63487960-63615333	0.196856	0.66924	-1.76538	2.65709	0.00115	0.00618111
CD200	chr3:112051510-112081658	2.77929	9.41428	-1.76013	5.84811	5e-05	0.000399469
LRIG1	chr3:66119284-66550845	2.79455	9.42325	-1.75361	5.17734	5e-05	0.000399469
HMX2	chr10:124907637-124910188	0.501798	1.68865	-1.75069	4.13015	0.0007	0.00405883
RMRP	chr9:35657747-35658015	8.61524	28.65	-1.73357	8.46732	5e-05	0.000399469
MARCH4	chr2:217122217-217236750	2.35096	7.75075	-1.72109	6.37879	5e-05	0.000399469
LOC102723927	chr2:242823513-243020873	0.611505	2.00699	-1.7146	3.25795	5e-05	0.000399469
MIR7-2	chr15:89155055-89161404	0.898406	2.92764	-1.7043	1.64282	0.0002	0.00137459
RNF149	chr2:101887588-101925178	11.8435	38.3552	-1.69533	7.89117	5e-05	0.000399469
RASEF	chr9:85594499-85678043	1.81689	5.83179	-1.68247	6.02997	5e-05	0.000399469
MCTP2	chr15:94774839-95027181	2.90355	9.04279	-1.63895	5.93503	5e-05	0.000399469
KIAA0125	chr14:106345680-106399227	1.57391	4.8858	-1.63424	3.20174	5e-05	0.000399469
CHPF2	chr7:150929574-150974231	15.8297	49.1272	-1.63389	9.73039	5e-05	0.000399469
SERINC5	chr5:79407049-79551901	8.3294	25.6576	-1.6231	7.96612	5e-05	0.000399469
SLC2A4	chr17:7185023-7191461	1.00284	3.06402	-1.61133	5.16931	5e-05	0.000399469
RPPH1	chr14:20811229-20811570	7.90683	24.0588	-1.60539	7.10523	5e-05	0.000399469
TRIM56	chr7:100728719-100735713	0.786362	2.37391	-1.594	5.27356	5e-05	0.000399469
MLKL	chr16:74705752-74734789	1.29232	3.88213	-1.58689	3.90391	5e-05	0.000399469
MIB2	chr1:1550794-1565990	1.40136	4.17981	-1.57661	4.98205	5e-05	0.000399469
CNTNAP4	chr16:76311175-76593135	0.542673	1.61308	-1.57166	3.99327	5e-05	0.000399469
HES7	chr17:8023907-8027410	0.323726	0.93415	-1.52888	2.35401	0.00605	0.0243498
BLVRB	chr19:40953690-40971725	0.618707	1.77294	-1.51882	2.61762	0.00855	0.0319963
SSTR1	chr14:38677203-38682268	0.726767	2.06362	-1.50561	5.09625	5e-05	0.000399469
CALCB	chr11:15095145-15100177	0.50782	1.43912	-1.5028	2.51325	0.00605	0.0243498
METRN	chr16:765172-767663	1.37106	3.83943	-1.4856	3.8792	0.0002	0.00137459
LINC01237	chr2:242823513-243020873	0.618663	1.73196	-1.48518	2.43318	0.0016	0.00815118
ITPR2	chr12:26488241-26986131	4.15067	11.6	-1.48271	6.30449	5e-05	0.000399469
NBEAL1	chr2:203879601-204089793	0.329862	0.916597	-1.47442	4.70384	5e-05	0.000399469
OTUD1	chr10:23728197-23731310	0.972515	2.68947	-1.46753	4.76894	5e-05	0.000399469
EP300-AS1	chr22:41581218-41593505	0.433936	1.18861	-1.45372	2.74752	0.00725	0.028066
C19orf66	chr19:10196794-10213425	0.692133	1.89426	-1.45251	3.44071	0.00015	0.00106939
SCN3B	chr11:123499703-123525315	8.88166	24.1764	-1.4447	6.78884	5e-05	0.000399469
JUNB	chr19:12873787-12904125	3.58789	9.75957	-1.44368	2.84434	0.00325	0.0146266
NMI	chr2:152126981-152146430	2.06421	5.61216	-1.44297	3.5218	5e-05	0.000399469
HMBOX1	chr8:28747910-28913384	3.26873	8.84813	-1.43664	4.60918	5e-05	0.000399469
PLA2G3	chr22:31530792-31536593	0.770895	2.08323	-1.43422	3.82281	5e-05	0.000399469
KCNC4	chr1:110753335-110778014	1.94127	5.2292	-1.42959	4.65691	5e-05	0.000399469
MOXD1	chr6:132617193-132722673	5.60999	15.0911	-1.42763	5.8321	5e-05	0.000399469
ZNF529	chr19:37034516-37096178	0.378328	1.01626	-1.42556	1.89576	0.004	0.0173922
TMC6	chr17:76108990-76139049	1.27279	3.4064	-1.42025	4.81548	5e-05	0.000399469
HAGHL	chr16:771141-791038	2.54943	6.80109	-1.41559	3.13486	0.0054	0.0221944
ZBTB7B	chr1:154975105-154991001	0.915098	2.43652	-1.41282	4.59451	5e-05	0.000399469
MIMT1	chr19:57352269-57359922	0.481698	1.27184	-1.40072	2.3305	0.00405	0.017571
ZFYVE28	chr4:2271323-2420370	0.324414	0.854449	-1.39716	2.00071	0.00165	0.00836552
NRROS	chr3:196366566-196388874	1.50767	3.96845	-1.39625	5.01818	5e-05	0.000399469
KLHL17	chr1:895966-901099	3.65878	9.60592	-1.39256	6.54916	5e-05	0.000399469
SLCO2B1	chr11:74862031-74951697	1.22558	3.21013	-1.38917	2.50602	0.0004	0.00250855
SGSM1	chr22:25202187-25322954	3.25105	8.47239	-1.38186	6.20772	5e-05	0.000399469
C14orf39	chr14:60902673-60952764	2.62617	6.80144	-1.37288	3.91584	5e-05	0.000399469
PCDH17	chr13:58204265-58303587	1.77813	4.59582	-1.36996	5.71415	5e-05	0.000399469
REL	chr2:61108629-61155721	0.967498	2.49082	-1.36429	4.79491	5e-05	0.000399469
SIX4	chr14:61176255-61190852	1.26202	3.24748	-1.36359	4.27209	5e-05	0.000399469
SIX2	chr2:45232323-45236542	0.942307	2.40725	-1.35312	3.98711	5e-05	0.000399469
ADGRB1	chr8:143545376-143626368	1.96844	5.02783	-1.35288	3.78966	5e-05	0.000399469
VGF	chr7:100805379-100813219	48.1234	122.892	-1.35258	11.1334	5e-05	0.000399469
CSRNP1	chr3:39183341-39195102	0.775488	1.97389	-1.34787	4.03554	5e-05	0.000399469
TXNIP	chr1:144146810-146467744	13.3418	33.9543	-1.34764	1.92227	0.00555	0.0226961
METTL24	chr6:110560112-110679475	2.58746	6.55989	-1.34214	3.12763	5e-05	0.000399469
MFI2	chr3:196715962-196756687	4.24098	10.748	-1.3416	4.55219	5e-05	0.000399469
KIRREL3	chr11:126293395-126870766	0.578196	1.46296	-1.33926	3.60465	5e-05	0.000399469
TMEM151B	chr6:44238479-44247472	5.42341	13.6856	-1.33539	6.64997	5e-05	0.000399469
RIBC2	chr22:45809500-45832496	2.10713	5.30698	-1.33261	3.19409	5e-05	0.000399469
AMIGO1	chr1:110046807-110052336	0.585118	1.46522	-1.32432	3.68566	5e-05	0.000399469
ANKLE1	chr19:17392453-17398455	1.96193	4.90683	-1.32252	4.49889	5e-05	0.000399469
FAXDC2	chr5:154197625-154230402	2.60473	6.50359	-1.3201	4.76321	5e-05	0.000399469
UNC5A	chr5:176237559-176326333	10.8656	27.0828	-1.31761	6.75011	5e-05	0.000399469
IL12A	chr3:159631189-159924879	0.570216	1.41251	-1.30868	2.22833	0.0024	0.0114339
GAN	chr16:81348570-81416842	0.525247	1.29934	-1.30671	3.45785	5e-05	0.000399469
DUSP6	chr12:89741601-89746636	10.2617	25.1996	-1.29613	6.21906	5e-05	0.000399469
FAM111A	chr11:58910317-58922511	1.37152	3.36307	-1.294	3.86803	5e-05	0.000399469
STRA6	chr15:74471670-74628796	31.1433	76.0901	-1.28879	6.09973	5e-05	0.000399469
KLF11	chr2:10183681-10194963	2.13072	5.20308	-1.28802	4.71338	5e-05	0.000399469
KIAA1919	chr6:111580481-111591854	1.43591	3.49476	-1.28323	4.46661	5e-05	0.000399469
IRS2	chr13:110406180-110438914	19.1034	46.4723	-1.28254	5.36569	5e-05	0.000399469
ZNF816,ZNF816-ZNF321P	chr19:53430387-53466164	1.04135	2.52807	-1.27958	2.96852	5e-05	0.000399469
FFAR2	chr19:35940616-35942669	0.981474	2.37865	-1.27712	3.46186	5e-05	0.000399469
ZNF808	chr19:53030908-53073350	0.827521	1.9984	-1.27198	3.59789	5e-05	0.000399469
PRKCD	chr3:53195222-53226733	0.539707	1.29558	-1.26335	2.58738	0.00015	0.00106939
NEURL1	chr10:105239359-105352929	1.23607	2.96578	-1.26265	4.19792	5e-05	0.000399469
IRF2	chr4:185308875-185395731	2.98674	7.15444	-1.26027	4.40086	5e-05	0.000399469
TMEM161B-AS1	chr5:87564698-87734907	0.336821	0.803627	-1.25454	1.76225	0.00455	0.0193184
CREBRF	chr5:172483354-172566291	0.383282	0.913229	-1.25257	2.98672	5e-05	0.000399469
DLX6-AS1	chr7:96594678-96643377	0.621478	1.47691	-1.24881	2.45617	5e-05	0.000399469
INCA1	chr17:4891030-4900905	0.324483	0.76856	-1.24401	1.3803	0.01005	0.0364074
ACPP	chr3:132036210-132090145	1.48354	3.51062	-1.24268	3.05505	5e-05	0.000399469
LOC102546294	chr5:147646935-147763413	1.28774	3.04454	-1.24138	2.73878	5e-05	0.000399469
CBX7	chr22:39526778-39548538	0.539111	1.27387	-1.24056	3.5554	5e-05	0.000399469
RFX2	chr19:5978405-6110664	1.66955	3.92836	-1.23447	4.76161	5e-05	0.000399469
KLHL24	chr3:183353410-183402309	4.20627	9.89125	-1.23361	5.28113	5e-05	0.000399469
ZCCHC2	chr18:60190657-60253976	0.537922	1.2636	-1.23207	3.12128	5e-05	0.000399469
ATP2B4	chr1:203595914-203713209	2.53044	5.93002	-1.22865	5.27318	5e-05	0.000399469
VWDE	chr7:12370468-12443852	3.05739	7.12176	-1.21993	3.4303	5e-05	0.000399469
CCDC85B	chr11:65657874-65659106	6.78855	15.799	-1.21866	6.35437	5e-05	0.000399469
ASIC1	chr12:50451419-50477405	3.45504	8.01909	-1.21474	5.22603	5e-05	0.000399469
CNGB1	chr16:57915033-58005020	3.24735	7.53449	-1.21425	5.23223	5e-05	0.000399469
TERT	chr5:1253088-1295162	2.76229	6.38666	-1.2092	4.05636	5e-05	0.000399469
CCDC74B	chr2:130887195-130902707	1.0993	2.52936	-1.20219	2.30271	0.0021	0.0102247
FLJ37035	chr10:127261123-127408062	0.437262	1.00538	-1.20117	1.61837	0.00895	0.0331921
SPRY4	chr5:141689991-141704630	12.5579	28.8369	-1.19932	6.21857	5e-05	0.000399469
HELB	chr12:66696282-67072925	0.38955	0.89338	-1.19747	2.08202	0.004	0.0173922
CCDC67	chr11:93063344-93171636	0.32594	0.747188	-1.19686	1.9599	0.0015	0.0077319
TRIM47	chr17:73870244-73874656	1.86621	4.27531	-1.19592	4.84659	5e-05	0.000399469
TMEM240	chr1:1470157-1475740	0.724685	1.65964	-1.19544	2.56125	0.00795	0.0302059
PSMB8	chr6:32808493-32821748	2.55121	5.83569	-1.19372	3.45547	5e-05	0.000399469
LINC01468	chr10:54204761-54381036	1.57615	3.6029	-1.19275	3.46181	5e-05	0.000399469
ITGA2B	chr17:42449549-42466873	0.646013	1.47507	-1.19115	3.34445	0.00015	0.00106939
LOC101927043	chr2:47418001-47572226	4.18449	9.54966	-1.1904	2.18234	0.0004	0.00250855
LONRF2	chr2:100889752-100939195	7.88379	17.9694	-1.18858	6.30711	5e-05	0.000399469
PABPC4L	chr4:135117273-135122903	0.837654	1.90922	-1.18856	3.555	5e-05	0.000399469
STXBP5	chr6:147162524-147712094	5.96103	13.5101	-1.1804	5.22705	5e-05	0.000399469
MID1IP1-AS1	chrX:38639139-38665783	1.51275	3.42268	-1.17795	1.71635	0.0067	0.0263933
DPY19L2P1	chr7:35119547-35225891	2.75963	6.23549	-1.17603	3.85635	5e-05	0.000399469
XYLB	chr3:38388250-38464551	1.62283	3.66319	-1.17459	2.4442	5e-05	0.000399469
KIAA1324	chr1:109656584-109749403	1.06041	2.39149	-1.17329	4.20065	5e-05	0.000399469
HCN3	chr1:155247217-155271225	4.32094	9.70547	-1.16745	5.532	5e-05	0.000399469
GALNT16	chr14:69726680-69821190	1.7356	3.86907	-1.15655	4.07439	5e-05	0.000399469
WNT6	chr2:219724545-219739066	2.75398	6.13563	-1.15569	4.39825	5e-05	0.000399469
DPY19L2P4	chr7:89511666-89840949	1.1866	2.63829	-1.15277	3.14773	5e-05	0.000399469
SH3TC1	chr4:8201059-8242830	0.421712	0.935624	-1.14967	3.22184	0.00025	0.00166869
LOC729080	chr5:141273114-141276260	0.62964	1.39575	-1.14844	1.959	0.00295	0.0135321
BTN3A2	chr6:26365386-26378548	2.07572	4.58086	-1.14201	3.65004	5e-05	0.000399469
RIN1	chr11:66099531-66104000	1.09861	2.42422	-1.14184	3.71719	5e-05	0.000399469
ZNF556	chr19:2867329-2879648	0.529395	1.1658	-1.1389	2.21414	0.00035	0.00223606
TCIRG1	chr11:67806461-67818925	1.38914	3.0506	-1.1349	3.54554	5e-05	0.000399469
MIR4435-1	chr2:87883881-88013738	0.884289	1.94159	-1.13465	2.07184	0.00185	0.00920378
LOC400685	chr19:35301375-35323773	1.15196	2.51114	-1.12425	3.92971	5e-05	0.000399469
DGAT2	chr11:75479777-75512620	12.1559	26.472	-1.12281	4.87433	5e-05	0.000399469
IFIT2,IFIT3	chr10:91044151-91100725	1.10111	2.39774	-1.12272	4.08195	5e-05	0.000399469
ERO1B	chr1:236378421-236445339	0.792548	1.72399	-1.12118	3.00247	5e-05	0.000399469
MAPK13	chr6:36098260-36112301	0.497614	1.08223	-1.12091	3.2085	5e-05	0.000399469
PARP9	chr3:122246759-122294049	1.19449	2.59778	-1.12088	2.16023	0.00045	0.00277648
IRS1	chr2:227596032-227663506	1.58602	3.44594	-1.11949	4.74454	5e-05	0.000399469
N4BP3	chr5:177540555-177554000	0.55823	1.21256	-1.11912	3.72277	5e-05	0.000399469
HRH3	chr20:60790016-60795323	2.05499	4.46216	-1.11861	4.54781	5e-05	0.000399469
BTN3A3	chr6:26421618-26453765	1.60569	3.48448	-1.11775	3.25564	5e-05	0.000399469
RHBDF2	chr17:74466974-74497509	1.21278	2.62723	-1.11522	3.9507	5e-05	0.000399469
RNF182	chr6:13924676-13980240	0.719153	1.55759	-1.11494	2.7877	5e-05	0.000399469
BIRC3	chr11:102188180-102210135	0.44164	0.955623	-1.11357	2.75577	5e-05	0.000399469
LAMA5	chr20:60883924-60942368	2.55679	5.52284	-1.11108	1.72918	0.00485	0.0203466
LOC283038	chr10:127261123-127408062	0.759163	1.63921	-1.11052	1.86888	0.0045	0.0191482
C11orf70	chr11:101918157-101955291	4.56899	9.84492	-1.1075	2.529	0.00015	0.00106939
KIAA1875	chr8:145162628-145173218	0.548954	1.18109	-1.10536	4.07452	5e-05	0.000399469
HIBCH	chr2:191069327-191184771	1.58961	3.41194	-1.10192	2.91246	5e-05	0.000399469
OR7E12P	chr11:3402146-3430718	1.43767	3.08085	-1.0996	2.71358	0.00015	0.00106939
KLRG2	chr7:139136922-139168457	0.659439	1.4129	-1.09935	2.57005	0.0006	0.00355278
STAB2	chr12:103981068-104163808	0.469639	1.00241	-1.09385	1.95288	0.00415	0.0179264
TTC9B	chr19:40721964-40724306	5.96359	12.706	-1.09126	5.27531	5e-05	0.000399469
IPMK	chr10:59951121-60027694	2.59826	5.53068	-1.08991	4.41824	5e-05	0.000399469
ADAMTS7	chr15:79051418-79103773	6.94526	14.7805	-1.08959	6.07366	5e-05	0.000399469
HTR4	chr5:147827900-148034090	3.45669	7.35123	-1.08859	4.17237	5e-05	0.000399469
KLF9	chr9:72999512-73029573	3.48506	7.39101	-1.08459	4.84367	5e-05	0.000399469
ATP8A1	chr4:42410391-42659122	10.8448	22.9881	-1.08388	5.14765	5e-05	0.000399469
CD40	chr20:44746892-44758384	0.384046	0.812464	-1.08102	1.50624	0.0142	0.0479622
DENND6B	chr22:50750296-50765489	1.38584	2.91459	-1.07253	3.25469	5e-05	0.000399469
GOLGA2P5	chr12:100550108-100592731	1.67285	3.51545	-1.0714	2.74437	5e-05	0.000399469
HOXC10	chr12:54377734-54384062	3.22967	6.77856	-1.06959	3.40995	5e-05	0.000399469
FAM86B1,FAM86B2	chr8:12039612-12293852	2.47879	5.19361	-1.0671	3.67969	5e-05	0.000399469
TEX15	chr8:30688833-30770534	3.50901	7.3441	-1.06552	3.60203	5e-05	0.000399469
SLC16A1-AS1	chr1:113499036-113518505	2.48461	5.18868	-1.06235	2.82692	5e-05	0.000399469
HERC2P4	chr16:32162751-32199434	1.79801	3.75122	-1.06096	2.89346	5e-05	0.000399469
TRPM8	chr2:234826042-234928166	0.693875	1.44695	-1.06027	2.57758	5e-05	0.000399469
ERVMER34-1	chr4:53609683-53617807	0.656304	1.36838	-1.06003	2.44553	0.00035	0.00223606
PIM1	chr6:37137921-37143204	11.7308	24.4425	-1.05909	5.76558	5e-05	0.000399469
SLC2A13	chr12:40148822-40499661	1.35068	2.81397	-1.05892	2.67463	0.0001	0.0007455
IER2	chr19:13261281-13265718	13.6791	28.4981	-1.05889	6.99779	5e-05	0.000399469
CORO2A	chr9:100883256-100954956	3.36513	7.0026	-1.05723	4.34611	5e-05	0.000399469
LTBP4	chr19:41099071-41135725	1.50027	3.12191	-1.05721	2.92517	0.0002	0.00137459
TRIM34,TRIM6,TRIM6-TRIM34	chr11:5617330-5665625	0.724564	1.50719	-1.05668	2.43911	5e-05	0.000399469
PPARGC1B	chr5:149109814-149234585	0.890117	1.84588	-1.05224	3.97937	5e-05	0.000399469
PKHD1	chr6:51479612-51952423	0.614242	1.27254	-1.05083	3.84506	5e-05	0.000399469
PDE2A	chr11:72281699-72385497	17.2645	35.7594	-1.05051	5.04676	5e-05	0.000399469
CEP162	chr6:84743246-84937620	3.39197	7.02305	-1.04997	2.53483	5e-05	0.000399469
L3MBTL3	chr6:130339727-130462594	3.88962	8.02278	-1.04447	4.01099	5e-05	0.000399469
MGLL	chr3:127407904-127542093	1.10851	2.28529	-1.04376	3.47426	5e-05	0.000399469
RAD51-AS1	chr15:40985952-40987303	0.765171	1.57563	-1.04207	2.06442	0.00925	0.0340683
HCG2040054	chr2:47747914-47797470	0.65063	1.33951	-1.0418	1.44117	0.00885	0.0329129
ADORA1	chr1:203096835-203136533	1.65041	3.39592	-1.04098	3.62711	5e-05	0.000399469
RASSF2	chr20:4760659-4804291	0.715929	1.47241	-1.04029	3.01565	5e-05	0.000399469
PAIP2B	chr2:71409867-71454233	0.650722	1.33747	-1.03939	3.18845	5e-05	0.000399469
OSBP2	chr22:31089768-31303811	0.664086	1.36262	-1.03694	2.01415	0.00065	0.00380777
GUSBP2	chr6:26835716-26924333	0.748214	1.53481	-1.03654	2.46129	5e-05	0.000399469
EFCAB13	chr17:45401326-45518677	1.01658	2.0832	-1.03508	2.57066	5e-05	0.000399469
C16orf86	chr16:67700716-67702673	1.0196	2.08545	-1.03236	2.44498	0.00265	0.0123831
MEGF10	chr5:126626445-126803110	5.52076	11.2876	-1.0318	4.52072	5e-05	0.000399469
HSPA4L	chr4:128703452-128762191	5.08772	10.3989	-1.03134	3.33037	5e-05	0.000399469
LPCAT4	chr15:34651088-34659395	12.1912	24.8899	-1.02972	4.4772	5e-05	0.000399469
TBCK	chr4:106964711-107270381	3.46768	7.05886	-1.02546	2.7934	5e-05	0.000399469
PHACTR1	chr6:12717036-13328815	4.26685	8.67687	-1.024	2.74483	5e-05	0.000399469
SERPINB9	chr6:2884221-2903546	0.485327	0.986294	-1.02306	2.50629	0.00035	0.00223606
ANKRD20A12P	chr1:142692963-142713746	0.59184	1.20039	-1.02022	1.72671	0.00285	0.0131595
ABHD15	chr17:27887688-27894042	0.373936	0.755618	-1.01487	2.29555	0.00325	0.0146266
BTG2	chr1:203274663-203278729	1.33047	2.68786	-1.01452	3.2463	0.0001	0.0007455
UBXN7	chr3:196074536-196159345	7.18437	14.5073	-1.01385	4.8637	5e-05	0.000399469
KLHL36	chr16:84682116-84701292	1.18398	2.39027	-1.01353	3.96021	5e-05	0.000399469
SORBS2	chr4:186506558-186877870	5.20757	10.5123	-1.0134	3.67882	5e-05	0.000399469
LOC202181	chr5:177037457-177099278	1.76761	3.56783	-1.01325	3.26801	5e-05	0.000399469
KHDC1	chr6:73951036-74020236	1.07344	2.16453	-1.01181	1.83001	0.0034	0.0151873
ATG16L2	chr11:72525450-72540680	4.70226	9.48073	-1.01164	4.13848	5e-05	0.000399469
TBX6	chr16:30097114-30103205	0.810305	1.6319	-1.01002	2.37573	0.00235	0.0112319
C16orf46	chr16:81087101-81110872	0.7318	1.4704	-1.00669	2.12237	0.0012	0.00641084
RNASEL	chr1:182542768-182558394	0.422865	0.849421	-1.00628	2.1568	0.0006	0.00355278
KIAA1671	chr22:25423940-25593415	0.966479	1.9412	-1.00614	3.96997	5e-05	0.000399469
CBL	chr11:119076985-119178859	6.67895	13.4103	-1.00565	5.12087	5e-05	0.000399469
SLC39A10	chr2:196521531-196602426	9.77329	19.6094	-1.00463	4.5593	5e-05	0.000399469
HDAC10	chr22:50683612-50689834	2.25554	4.52468	-1.00434	3.9814	5e-05	0.000399469
MGAT4A	chr2:99235568-99347589	0.807101	1.61623	-1.00181	2.74654	5e-05	0.000399469
BCORL1	chrX:129116718-129192058	0.916606	1.83386	-1.00051	3.62665	5e-05	0.000399469
FLJ44635,NHSL2	chrX:71130937-71381600	16.1092	32.1595	-0.99736	4.07626	5e-05	0.000399469
TMEM87B	chr2:112812799-112877031	3.07065	6.1186	-0.994658	3.87672	5e-05	0.000399469
DTX3L	chr3:122246759-122294049	1.76472	3.51524	-0.994184	3.06731	5e-05	0.000399469
PHACTR2	chr6:143929316-144152322	0.650981	1.29566	-0.993	3.06936	5e-05	0.000399469
USP51	chrX:55511048-55515631	0.545923	1.08393	-0.989502	2.56671	0.0001	0.0007455
TMEM63A	chr1:225997775-226070420	1.5018	2.97995	-0.988595	2.47579	0.00055	0.00329732
GREM2	chr1:240640408-240912217	0.383948	0.761708	-0.988327	2.22845	0.0009	0.00501969
DUXAP10,LINC01296	chr14:19650031-19692916	2.18724	4.33649	-0.987416	2.94153	5e-05	0.000399469
THAP2	chr12:72003236-72074524	1.34857	2.67328	-0.987181	1.57976	0.00905	0.0334942
COX10-AS1	chr17:13931949-14112155	1.78577	3.53957	-0.987028	2.50039	5e-05	0.000399469
TENM1	chrX:123509755-124338105	6.38327	12.6522	-0.987021	4.1517	5e-05	0.000399469
TRIM9	chr14:51441980-51562422	5.3563	10.6137	-0.986619	4.39749	5e-05	0.000399469
GCK	chr7:44183869-44229022	1.85379	3.67188	-0.986041	2.78107	0.0006	0.00355278
LINC00471	chr2:232365356-232379050	0.952547	1.88101	-0.981645	1.93592	0.0011	0.00594777
KCNB1	chr20:47982803-48099181	0.692637	1.36619	-0.979987	3.31761	5e-05	0.000399469
BTN3A1	chr6:26402464-26415444	2.08305	4.107	-0.979387	3.29249	5e-05	0.000399469
BCL6B	chr17:6926368-6932961	0.536505	1.05768	-0.97924	2.54498	0.0011	0.00594777
TTBK2	chr15:43030737-43213007	1.77482	3.49437	-0.97736	2.75973	5e-05	0.000399469
ADGRB2	chr1:32192376-32229664	5.07196	9.98488	-0.977202	4.544	5e-05	0.000399469
FUT10	chr8:33218009-33330667	2.84413	5.59849	-0.97705	2.5974	5e-05	0.000399469
PTHLH	chr12:28111016-28124916	1.2965	2.5515	-0.976723	2.30859	0.00115	0.00618111
STPG1	chr1:24645811-24741587	0.998161	1.96436	-0.976715	2.0642	0.0026	0.0121923
TRAPPC5	chr19:7745706-7747748	10.4955	20.6397	-0.975651	3.86604	5e-05	0.000399469
LINC00900	chr11:115626050-115630918	0.349536	0.68731	-0.97552	1.69538	0.00985	0.0358459
EPHA2	chr1:16450831-16482582	0.795799	1.56397	-0.974737	3.13861	0.0002	0.00137459
MORC2	chr22:31318294-31364596	10.1644	19.9748	-0.974656	4.28261	5e-05	0.000399469
LINC01535	chr19:37742786-37756739	1.28728	2.52735	-0.9733	2.09667	0.0013	0.00685137
ACSS1	chr20:24986865-25038818	3.24203	6.36013	-0.972159	3.83261	5e-05	0.000399469
IQSEC2	chrX:53262057-53350522	1.51443	2.96971	-0.971547	1.96639	0.0072	0.0279123
DDX60	chr4:169137441-169239958	0.507798	0.995352	-0.970952	2.55045	5e-05	0.000399469
ZNF699	chr19:9403815-9420233	0.838651	1.64236	-0.969628	2.57444	5e-05	0.000399469
TMEM107	chr17:8075789-8079714	2.00092	3.91076	-0.966786	2.84889	5e-05	0.000399469
FRAT2	chr10:99092253-99094458	3.68105	7.18646	-0.965164	4.4498	5e-05	0.000399469
TMCO4	chr1:20008299-20126410	0.655434	1.27936	-0.9649	2.38063	0.0014	0.00729418
CCDC136	chr7:128431463-128462343	11.5357	22.5064	-0.96423	4.34421	5e-05	0.000399469
TGFB3	chr14:76424439-76448365	1.08664	2.11961	-0.963925	3.01507	5e-05	0.000399469
C19orf26	chr19:1229946-1237990	1.29801	2.53185	-0.96389	3.26995	0.00045	0.00277648
PCSK1N	chrX:48689501-48694040	2.24628	4.37973	-0.963304	3.95636	0.00505	0.0210346
SPATS1	chr6:44300551-44345272	2.06807	4.03211	-0.96325	2.40312	0.00015	0.00106939
PROCR	chr20:33759653-33765165	1.7	3.31436	-0.963196	2.48259	0.00065	0.00380777
SP1	chr12:53773978-53810401	29.0513	56.5781	-0.961641	5.05982	5e-05	0.000399469
TMUB1	chr7:150778171-150780620	8.43081	16.4131	-0.961105	4.39061	5e-05	0.000399469
CXXC4	chr4:105389462-105618749	2.74935	5.34986	-0.960411	3.65932	5e-05	0.000399469
KCNH4	chr17:40308909-40333296	4.86286	9.46012	-0.960053	3.76659	5e-05	0.000399469
ZNF573	chr19:38222006-38270235	0.713271	1.38489	-0.957249	2.51195	5e-05	0.000399469
PLCXD3	chr5:41306925-41510730	24.0785	46.7498	-0.957215	4.73632	5e-05	0.000399469
SYNGR2	chr17:76164670-76169009	6.81308	13.2278	-0.957194	4.27251	5e-05	0.000399469
FBXL4	chr6:99316156-99395882	4.1345	8.02429	-0.956661	2.93407	5e-05	0.000399469
ZNF525	chr19:53868967-53889841	0.31279	0.606922	-0.956317	2.14796	0.00045	0.00277648
ID3	chr1:23884420-23886285	51.4488	99.6353	-0.95352	6.20017	5e-05	0.000399469
TH	chr11:2185134-2193035	36.3739	70.4094	-0.952864	5.72285	5e-05	0.000399469
MRM1	chr17:34958024-34965602	3.69198	7.14114	-0.95176	3.60659	5e-05	0.000399469
SCART1	chr10:135267431-135283326	1.03048	1.99181	-0.950764	2.45231	0.0004	0.00250855
CPLX3	chr15:75118950-75124136	5.03168	9.72488	-0.95064	3.98498	5e-05	0.000399469
GLCE	chr15:69116302-69564544	7.71787	14.8994	-0.94898	4.09505	5e-05	0.000399469
LINGO1	chr15:77905363-78113242	4.24584	8.19546	-0.948775	4.35927	5e-05	0.000399469
ACBD4	chr17:43209966-43221543	1.31035	2.52889	-0.948552	2.69279	5e-05	0.000399469
SLC29A2	chr11:66125336-66139947	18.9399	36.5487	-0.948391	4.65963	5e-05	0.000399469
UNC5D	chr8:35092974-35654079	1.35753	2.6186	-0.947812	3.2141	5e-05	0.000399469
MICAL2	chr11:12132122-12285337	1.86998	3.60476	-0.94688	3.50637	5e-05	0.000399469
TBX1	chr22:19744225-19771112	3.60936	6.93184	-0.941495	2.97193	0.0004	0.00250855
KCNK1	chr1:233749749-233808258	4.43133	8.50798	-0.941077	3.61192	5e-05	0.000399469
CTXN2	chr15:48470681-48495951	1.74152	3.34259	-0.940619	2.72022	5e-05	0.000399469
APOBEC3D,APOBEC3F,APOBEC3G	chr22:39417025-39483748	3.15256	6.05027	-0.940476	2.79928	5e-05	0.000399469
DHRS4L1	chr14:24476217-24520883	0.929396	1.78319	-0.940095	1.55227	0.0092	0.0339257
PPARA	chr22:46546498-46646193	1.13432	2.17636	-0.94009	1.74964	0.01215	0.0423914
RASSF3	chr12:65004292-65091347	15.1304	29.028	-0.939995	4.49309	5e-05	0.000399469
TEX36	chr10:127261123-127408062	5.63072	10.8007	-0.939734	2.84507	0.0001	0.0007455
NR4A1	chr12:52416615-52453415	4.68953	8.99487	-0.939659	4.2089	5e-05	0.000399469
MBNL1	chr3:151980404-152183636	0.836623	1.60311	-0.938224	1.52337	0.01025	0.0369951
ZNF257	chr19:22235265-22273903	1.72307	3.3014	-0.938097	2.49388	5e-05	0.000399469
MNT	chr17:2287353-2304258	2.94617	5.64466	-0.938046	4.42601	5e-05	0.000399469
ATP11B	chr3:182511290-182640966	3.26654	6.25421	-0.937064	3.62884	5e-05	0.000399469
ZFP36	chr19:39897486-39900052	0.718394	1.37152	-0.932928	2.31918	0.0107	0.038264
PLEC	chr8:144989314-145050913	1.4551	2.77482	-0.931276	4.6954	5e-05	0.000399469
IRAK1BP1	chr6:79577201-79617376	2.77416	5.28659	-0.930286	3.08143	5e-05	0.000399469
LOC101929378	chr2:156876920-157111443	0.51117	0.973422	-0.929262	1.50962	0.00945	0.0346651
ABTB1	chr3:127391780-127399859	1.41987	2.70297	-0.928787	2.72986	0.00045	0.00277648
CYBRD1	chr2:172378680-172414643	0.614046	1.16859	-0.92835	2.32541	0.00045	0.00277648
NEDD4	chr15:56119116-56285944	2.74446	5.21588	-0.926388	3.47552	5e-05	0.000399469
EIF2AK2	chr2:37311593-37384256	9.17259	17.4297	-0.926147	3.32739	5e-05	0.000399469
MIAT,MIATNB	chr22:27053288-27176856	4.21854	8.01384	-0.92575	3.40408	5e-05	0.000399469
FOXC1	chr6:1610680-1614129	3.36474	6.38968	-0.925249	4.21093	5e-05	0.000399469
KIRREL2	chr19:36347809-36358048	0.489821	0.928499	-0.922646	2.01613	0.0061	0.0245134
FAM214B	chr9:35104117-35115893	1.12969	2.13774	-0.920159	2.85369	0.0003	0.00195333
LMBRD2	chr5:36098550-36152046	3.21628	6.08405	-0.919639	3.5205	5e-05	0.000399469
GALK2	chr15:49447932-49913118	4.59387	8.68145	-0.918226	2.52341	0.0002	0.00137459
FERMT1	chr20:6055472-6104191	1.82717	3.44998	-0.916977	3.41419	5e-05	0.000399469
ZNF852	chr3:44539157-44552132	1.03642	1.95452	-0.915206	2.25332	0.0004	0.00250855
TRIP10	chr19:6739692-6751537	5.17475	9.75555	-0.914734	3.44311	5e-05	0.000399469
PEG3,ZIM2	chr19:57276689-57352097	2.61973	4.93183	-0.912705	3.35719	5e-05	0.000399469
ITGA9	chr3:37493812-37903271	2.01507	3.78362	-0.908937	2.85654	5e-05	0.000399469
IFI6	chr1:27992571-27998724	5.80268	10.885	-0.90755	3.25211	0.00015	0.00106939
MEG8,SNORD114-1,SNORD114-4	chr14:101361106-101423054	2.39131	4.48534	-0.907416	1.21152	0.00595	0.0240164
ST6GALNAC4	chr9:130670140-130679305	3.3476	6.27605	-0.90673	3.16817	0.0001	0.0007455
ARMCX2	chrX:100910236-100914876	6.74471	12.6444	-0.90667	3.81467	5e-05	0.000399469
SORL1	chr11:121322911-121504471	5.20405	9.7362	-0.903724	4.30827	5e-05	0.000399469
EFNA2	chr19:1286152-1301429	1.4387	2.68964	-0.902647	3.22374	0.00155	0.00794127
SLCO4A1	chr20:61273796-61317224	3.45637	6.45883	-0.902015	3.56702	5e-05	0.000399469
HCN2	chr19:589892-617159	2.32844	4.34312	-0.899368	3.93481	5e-05	0.000399469
SLC43A1	chr11:57252002-57283192	8.05823	15.0188	-0.898235	3.91226	5e-05	0.000399469
SEMA3E	chr7:82992405-83278563	2.14196	3.9905	-0.897638	3.4251	5e-05	0.000399469
SRCIN1	chr17:36686258-36762183	1.36583	2.54209	-0.896237	3.53639	5e-05	0.000399469
MYADM	chr19:54368837-54379689	4.63104	8.61802	-0.89602	4.1018	5e-05	0.000399469
MMP17	chr12:132312940-132336316	2.3364	4.34384	-0.894684	3.07375	0.0004	0.00250855
TPBGL	chr11:74951853-74956179	21.8558	40.6343	-0.894682	6.05863	5e-05	0.000399469
BBX	chr3:107241782-107530176	5.6488	10.5021	-0.894662	4.00918	5e-05	0.000399469
PER3	chr1:7844370-7905240	3.75356	6.97608	-0.894157	3.8469	5e-05	0.000399469
XYLT1	chr16:17196180-17564738	0.392286	0.728079	-0.892189	2.7463	0.00025	0.00166869
SLC16A7	chr12:59989820-60183635	0.480531	0.891846	-0.892165	2.8277	5e-05	0.000399469
LOC100652999	chr12:53900473-54020199	3.28841	6.09607	-0.890489	1.71149	0.01	0.0362651
LINC00957	chr7:44068485-44083895	0.817601	1.51567	-0.890487	1.59291	0.01	0.0362651
FAM102B	chr1:109102970-109181949	7.13759	13.2167	-0.888853	3.99014	5e-05	0.000399469
KITLG	chr12:88886508-88974250	10.8535	20.0942	-0.888619	4.06348	5e-05	0.000399469
HSPG2	chr1:22138757-22263790	1.84891	3.42304	-0.888603	4.4331	5e-05	0.000399469
PLEKHA7	chr11:16798978-17074591	1.52256	2.81816	-0.888254	2.6915	0.0003	0.00195333
TICAM1	chr19:4815935-4831754	1.21521	2.24911	-0.888149	2.97741	0.00025	0.00166869
SLC6A11	chr3:10857916-10982403	0.99125	1.83308	-0.886949	2.24464	0.0014	0.00729418
MARC2	chr1:220921103-220958099	3.16578	5.85391	-0.88684	2.63479	5e-05	0.000399469
B3GNT2	chr2:62423261-62451866	10.8677	20.0762	-0.88544	3.79682	5e-05	0.000399469
NCR3LG1	chr11:17373308-17403264	10.9872	20.2918	-0.885073	4.38628	5e-05	0.000399469
LOC100996255	chr15:32828959-32872810	1.00729	1.86005	-0.884862	2.10844	0.0142	0.0479622
TIFA	chr4:113195744-113207059	1.94131	3.5838	-0.88446	2.78476	5e-05	0.000399469
JADE2	chr5:133860065-133918920	2.33213	4.30477	-0.884288	3.7643	5e-05	0.000399469
FAM195A	chr16:691848-698891	3.47871	6.41874	-0.883738	2.24599	0.00855	0.0319963
PEAK1	chr15:77400497-77712446	1.35195	2.49137	-0.881897	3.4999	5e-05	0.000399469
SLC35E4	chr22:31031792-31043862	0.891201	1.64152	-0.88121	2.55951	0.00235	0.0112319
LCAT,SLC12A4	chr16:67973786-68002597	2.65719	4.89239	-0.880638	3.88015	5e-05	0.000399469
ZBTB7C	chr18:45553091-45934814	1.84203	3.38947	-0.879763	3.4251	5e-05	0.000399469
NOTCH3	chr19:15270306-15311792	1.22543	2.25329	-0.878745	4.03763	5e-05	0.000399469
SV2C	chr5:75379195-75649764	4.1411	7.61302	-0.878455	3.70074	5e-05	0.000399469
RAB29	chr1:205737113-205744610	4.6129	8.47998	-0.878387	3.35634	5e-05	0.000399469
KLF7	chr2:207938861-208033924	17.9113	32.925	-0.878313	4.51948	5e-05	0.000399469
TMTC1	chr12:29653745-29937692	3.11098	5.714	-0.877132	3.71402	5e-05	0.000399469
ZNF774	chr15:90838279-90916533	1.02529	1.88312	-0.877093	2.01767	0.00135	0.00707314
RSF1	chr11:77371049-77532093	9.07799	16.668	-0.876636	3.16879	5e-05	0.000399469
ABHD6	chr3:58223258-58280579	1.07103	1.966	-0.876264	2.16471	0.0014	0.00729418
BAZ2A	chr12:56915608-57030634	8.56582	15.7182	-0.875773	3.76162	5e-05	0.000399469
CYP11A1	chr15:74629425-74660081	0.886214	1.62468	-0.874429	2.16351	0.0039	0.0170312
GCH1	chr14:55308705-55369542	24.7102	45.2925	-0.874165	3.99343	5e-05	0.000399469
CDK6	chr7:92234234-92546501	30.7111	56.2569	-0.87327	4.74561	5e-05	0.000399469
GPR153	chr1:6307405-6321035	0.548447	1.0038	-0.872048	2.66298	0.00315	0.0142619
ZEB1-AS1	chr10:31605456-31608024	2.73905	5.01178	-0.871647	3.1141	5e-05	0.000399469
GPR3	chr1:27719147-27722317	1.51608	2.77392	-0.87158	2.79625	0.00055	0.00329732
FAM111B	chr11:58874439-58895776	8.53247	15.6059	-0.871056	3.45537	5e-05	0.000399469
RNF144A-AS1	chr2:7045855-7184353	4.28277	7.83299	-0.871019	1.63888	0.0093	0.0342307
JAK2	chr9:4985244-5128183	0.628377	1.14882	-0.87045	2.40255	0.0003	0.00195333
KIAA1217	chr10:23983674-24836777	2.19716	4.01565	-0.869994	1.95383	0.002	0.0098166
IRF2BPL	chr14:77490885-77495042	9.06363	16.5646	-0.869942	5.52436	5e-05	0.000399469
PVRIG,STAG3	chr7:99775346-99869855	1.01505	1.85489	-0.869783	2.3443	0.0007	0.00405883
NHEG1,PEX7	chr6:137143701-137314461	10.266	18.751	-0.869093	2.4834	0.0002	0.00137459
ERMP1	chr9:5784541-5833081	1.46169	2.66829	-0.868278	2.93309	5e-05	0.000399469
PIDD1	chr11:790474-809466	3.60288	6.56705	-0.866095	2.56804	0.0021	0.0102247
DENND4A	chr15:65903697-66084631	2.86585	5.21436	-0.863527	2.79858	5e-05	0.000399469
SIPA1	chr11:65405577-65418391	1.20201	2.18645	-0.863141	3.11907	0.0003	0.00195333
RORC	chr1:151778546-151804348	0.664786	1.20673	-0.860141	1.74066	0.00755	0.0289966
BRWD3	chrX:79924986-80065239	2.64048	4.79253	-0.859987	3.69924	5e-05	0.000399469
NFKBIE	chr6:44225902-44233525	6.99234	12.6879	-0.859606	2.3536	0.00085	0.00478615
LOC389765	chr9:88420916-88464293	1.51677	2.75224	-0.859604	1.808	0.0032	0.0144368
AHSA2	chr2:61404554-61697849	11.242	20.3965	-0.859423	2.25992	0.00055	0.00329732
ZNF626	chr19:20802744-20844406	2.78176	5.04679	-0.859368	2.44874	0.0003	0.00195333
HEY1	chr8:80676244-80680098	13.8661	25.1265	-0.857648	3.97787	5e-05	0.000399469
HBP1	chr7:106809405-107263762	10.9169	19.7745	-0.857078	1.88729	0.00195	0.00961125
WDR27	chr6:169857243-170102159	13.5032	24.4267	-0.855158	3.43783	5e-05	0.000399469
AMER1	chrX:63404833-63425624	2.95126	5.32453	-0.851323	3.61518	5e-05	0.000399469
ZNF37BP	chr10:43008834-43048318	6.52229	11.7645	-0.85099	3.63808	5e-05	0.000399469
MAST1	chr19:12949258-12985766	5.86375	10.5748	-0.850735	3.83973	5e-05	0.000399469
GSDMD	chr8:144635556-144645231	1.25467	2.26188	-0.850214	2.28076	0.00265	0.0123831
ZFPM1	chr16:88520013-88601574	0.82532	1.48756	-0.849922	2.82981	0.0044	0.0187945
PLSCR1	chr3:146232881-146262628	4.41967	7.9531	-0.847579	3.08779	5e-05	0.000399469
XRCC2	chr7:152336563-152373250	13.5717	24.4186	-0.847379	3.04278	5e-05	0.000399469
CSDC2	chr22:41957013-41972670	1.23351	2.21935	-0.847368	2.52142	0.0008	0.00454588
RAB3IL1	chr11:61664755-61687741	4.86046	8.74265	-0.846978	3.54797	5e-05	0.000399469
NOTCH2	chr1:120454175-120612317	7.14824	12.8564	-0.846827	4.29785	5e-05	0.000399469
FYCO1	chr3:45959390-46037316	0.704279	1.2666	-0.846742	2.848	5e-05	0.000399469
NIPSNAP3B	chr9:107526021-107540095	0.658822	1.18228	-0.843611	1.44432	0.01345	0.0459678
GABARAPL1	chr12:10365488-10375724	5.33426	9.57232	-0.84358	3.42052	5e-05	0.000399469
TTLL7	chr1:84041470-84464833	3.60259	6.45506	-0.841396	2.49001	5e-05	0.000399469
CDK5R2	chr2:219824349-219826877	4.45645	7.98434	-0.841278	4.83894	5e-05	0.000399469
KIAA1958	chr9:115249247-115431665	5.46389	9.78353	-0.840427	3.94094	5e-05	0.000399469
RNF24	chr20:3868056-3996216	5.01494	8.9749	-0.839663	2.42292	0.00015	0.00106939
ZBTB37	chr1:173837492-173872699	1.39068	2.4884	-0.839428	3.37038	5e-05	0.000399469
DISP2	chr15:40650433-40665981	2.05548	3.677	-0.839054	3.75333	5e-05	0.000399469
ZNF737	chr19:20717733-20748626	1.62753	2.90765	-0.837169	2.37412	5e-05	0.000399469
RPRD1A	chr18:33569786-33647557	18.8571	33.6352	-0.834864	3.75962	5e-05	0.000399469
ZNF121	chr19:9670792-9695209	11.8263	21.0825	-0.834047	3.88445	5e-05	0.000399469
SGIP1	chr1:66999179-67216822	1.02541	1.82687	-0.833173	2.35158	0.0001	0.0007455
JAG2	chr14:105607317-105635161	0.739078	1.31649	-0.832898	3.18149	0.0003	0.00195333
SULT1C4	chr2:108994381-109005437	2.56785	4.57105	-0.831965	2.73739	5e-05	0.000399469
MVP,PAGR1,PRRT2	chr16:29823408-29859360	21.8354	38.8582	-0.83155	4.5715	5e-05	0.000399469
NT5C1A	chr1:40116903-40137710	1.26743	2.25446	-0.830876	3.03053	5e-05	0.000399469
SERTAD4	chr1:210404800-210420201	5.91659	10.5064	-0.828431	3.23987	5e-05	0.000399469
POLK	chr5:74664313-74901977	5.61055	9.95876	-0.827824	2.20066	0.0001	0.0007455
TNK2	chr3:195590234-195635880	3.96579	7.03164	-0.826253	3.15452	5e-05	0.000399469
CDKN1A	chr6:36644236-36655116	0.755513	1.33877	-0.82538	1.90646	0.00635	0.0252793
CEP290	chr12:88429267-88535993	4.42485	7.84034	-0.825288	2.27738	5e-05	0.000399469
ATP10D	chr4:47487273-47595503	9.42841	16.7035	-0.825064	3.81002	5e-05	0.000399469
YPEL5	chr2:30369749-30383399	9.54832	16.9117	-0.824703	3.34675	5e-05	0.000399469
SSH3	chr11:67070918-67080124	1.59577	2.8214	-0.822158	2.62696	0.00045	0.00277648
ZDHHC8P1	chr22:23732791-23744799	0.883421	1.56051	-0.820845	2.09973	0.00895	0.0331921
SLC17A5	chr6:74303101-74363737	3.79594	6.70457	-0.820688	3.18163	5e-05	0.000399469
PENK	chr8:57353512-57472382	18.602	32.8467	-0.820291	3.99129	5e-05	0.000399469
IL27RA	chr19:14142551-14164025	1.7053	3.00959	-0.819541	2.6829	0.00025	0.00166869
ANKRD36C	chr2:96515295-96658068	0.700408	1.23446	-0.817613	2.05488	0.00035	0.00223606
ZNF676	chr19:22361244-22398552	1.01154	1.78281	-0.8176	2.13956	0.00015	0.00106939
HECA	chr6:139456248-139501946	2.22815	3.92651	-0.817401	3.29902	5e-05	0.000399469
MANBA	chr4:103552642-103682151	2.37211	4.17941	-0.817128	2.28894	0.00045	0.00277648
IGSF9B	chr11:133766329-133826717	27.8188	49.0136	-0.817122	3.50242	5e-05	0.000399469
RRAS	chr19:50138548-50143400	2.92291	5.14749	-0.816464	2.79079	0.004	0.0173922
GTF2A1L,STON1,STON1-GTF2A1L	chr2:48757063-49003656	0.644385	1.13399	-0.815413	2.01653	0.00035	0.00223606
PTPRU	chr1:29563027-29653325	5.37562	9.45653	-0.81488	4.13637	5e-05	0.000399469
LETM2	chr8:38243958-38267719	2.11311	3.71478	-0.813909	2.25784	0.00025	0.00166869
HIP1	chr7:75162507-75368290	2.85163	5.01102	-0.813317	3.41729	5e-05	0.000399469
TNFRSF1A	chr12:6437922-6451283	8.47828	14.8974	-0.813217	3.88905	5e-05	0.000399469
ANKRD13B	chr17:27920526-27949906	12.2969	21.5906	-0.812109	4.07983	5e-05	0.000399469
EFHD2	chr1:15736390-15756839	7.02166	12.3236	-0.81154	3.88195	5e-05	0.000399469
HES1	chr3:193853930-193856401	3.69461	6.47373	-0.809175	3.12342	0.0002	0.00137459
ITPRIP	chr10:106069453-106098251	0.974409	1.70693	-0.808805	2.78463	5e-05	0.000399469
LINC01410	chr9:66454658-66503030	5.64866	9.88963	-0.808008	2.54248	0.00255	0.0119986
PLS1	chr3:142315228-142432629	4.9511	8.66691	-0.807769	3.12167	5e-05	0.000399469
USP20	chr9:132597695-132644117	5.29589	9.25861	-0.805922	3.82201	5e-05	0.000399469
ATP8A2	chr13:25946208-26595420	0.440531	0.770067	-0.80574	2.04447	0.0026	0.0121923
FAM19A4	chr3:68778729-68981761	18.3829	32.132	-0.805646	3.65887	5e-05	0.000399469
ZNF141	chr4:331595-377763	2.45223	4.28001	-0.80352	2.11947	0.00215	0.0104275
TUBGCP6	chr22:50656085-50683438	8.08615	14.1101	-0.803203	3.07362	0.0001	0.0007455
DPYD	chr1:97543295-98386615	14.696	25.6425	-0.803113	3.60937	5e-05	0.000399469
MGA	chr15:41913460-42064733	6.32595	11.023	-0.801163	3.66173	5e-05	0.000399469
TIMP3	chr22:32902441-33454377	5.1452	8.96433	-0.800969	3.30154	5e-05	0.000399469
TYRO3	chr15:41851219-41871536	3.84978	6.70225	-0.799869	3.51632	5e-05	0.000399469
ZNF365	chr10:64099346-64431771	0.402163	0.700051	-0.79968	1.55103	0.0077	0.029471
RTN2	chr19:45986757-46006070	4.8311	8.40734	-0.799298	3.10774	0.0003	0.00195333
NRGN	chr11:124609828-124622109	18.605	32.3588	-0.798468	4.65932	5e-05	0.000399469
CEP112	chr17:63631657-64188249	1.16009	2.01689	-0.797896	1.92252	0.00025	0.00166869
DDR1	chr6:30850389-30868606	4.89693	8.50951	-0.797198	3.67707	5e-05	0.000399469
PREPL	chr2:44502596-44589001	20.1562	35.0116	-0.796609	3.66697	5e-05	0.000399469
ZNF610	chr19:52839497-52870943	0.766972	1.33182	-0.796153	1.58375	0.0061	0.0245134
MAPK11	chr22:50702141-50708822	5.86507	10.1837	-0.796042	3.2374	5e-05	0.000399469
PRAME	chr22:22890117-22909004	14.4039	24.9913	-0.794966	3.76386	5e-05	0.000399469
C17orf67	chr17:54869273-54911256	1.02572	1.77912	-0.794527	2.19455	0.0014	0.00729418
RNF213	chr17:78234659-78411884	3.24352	5.62587	-0.794516	3.02163	5e-05	0.000399469
LRIG3	chr12:59265929-59314319	3.10697	5.38169	-0.792551	2.77796	5e-05	0.000399469
NUFIP2	chr17:27582853-27621166	4.85207	8.4027	-0.792253	3.61591	5e-05	0.000399469
GUSBP3,GUSBP9,SMA4,SMA5	chr5:69423156-69881629	8.38919	14.5258	-0.792014	2.40203	0.00055	0.00329732
SLC7A2	chr8:17354596-17428077	5.76497	9.97628	-0.791189	3.65597	5e-05	0.000399469
AKNA	chr9:117096432-117160749	0.673889	1.16604	-0.791034	2.68892	0.00015	0.00106939
PLXNA3	chrX:153686620-153703128	4.13888	7.14907	-0.788515	4.10039	5e-05	0.000399469
IGDCC4	chr15:65673704-65715410	1.46643	2.53035	-0.787029	2.50853	0.00025	0.00166869
COL22A1	chr8:139600364-139926320	11.7079	20.1956	-0.786559	3.35561	5e-05	0.000399469
CORIN,NFXL1	chr4:47595586-48014961	35.6837	61.5209	-0.785811	3.17625	5e-05	0.000399469
CACNA1H	chr16:1203240-1275254	2.02999	3.49905	-0.785491	4.06803	5e-05	0.000399469
RINL	chr19:39358471-39368919	1.29673	2.23498	-0.785384	2.48874	0.0004	0.00250855
ASXL2	chr2:25956382-26101314	5.97233	10.2902	-0.784905	3.23821	5e-05	0.000399469
STX7	chr6:132778662-132834337	5.55948	9.56713	-0.783136	3.18134	5e-05	0.000399469
CCDC7	chr10:32735009-33171792	0.60857	1.04716	-0.782987	1.45157	0.0063	0.0251233
KCNT2	chr1:196194909-196577951	3.47494	5.97712	-0.782462	2.82205	5e-05	0.000399469
INF2	chr14:105155942-105186704	10.4777	18.0149	-0.781869	3.47722	5e-05	0.000399469
KIT	chr4:55524094-55606910	5.29306	9.09513	-0.780992	3.22192	5e-05	0.000399469
DBH	chr9:136499744-136524668	5.0945	8.75	-0.780342	3.56403	5e-05	0.000399469
ITPRIPL1	chr2:96991061-96996578	8.8975	15.2754	-0.779738	2.92444	5e-05	0.000399469
SLC6A15	chr12:85253266-85306608	22.9978	39.4754	-0.779458	3.79937	5e-05	0.000399469
TP53I13	chr17:27895738-27900175	4.63128	7.94876	-0.779319	3.13142	0.0003	0.00195333
TPCN1	chr12:113659242-113736433	8.68708	14.901	-0.778466	3.99324	5e-05	0.000399469
SPATA6	chr1:48760964-48937880	1.32547	2.27308	-0.778144	2.51331	5e-05	0.000399469
GAS7	chr17:9813925-10101868	0.757368	1.29825	-0.777502	2.61841	5e-05	0.000399469
ARHGAP18	chr6:129898109-130031370	1.38351	2.36778	-0.775202	2.066	0.00065	0.00380777
SPIN4	chrX:62567106-62571218	6.91822	11.8356	-0.77466	3.58919	5e-05	0.000399469
TIGD7	chr16:3347833-3369971	2.21206	3.78397	-0.77451	1.6379	0.00665	0.0262256
ARHGAP39	chr8:145754562-145911197	1.07637	1.83987	-0.77343	2.97261	0.00075	0.00430451
AMOTL1	chr11:94473409-94611517	34.9417	59.7073	-0.772958	4.12213	5e-05	0.000399469
IKZF5	chr10:124750321-124768366	5.34544	9.12509	-0.77153	3.11915	5e-05	0.000399469
PRR36	chr19:7933604-7939326	1.37959	2.35393	-0.770832	3.33695	0.00045	0.00277648
BRWD1	chr21:40556084-40685712	5.42262	9.24914	-0.770329	2.01378	0.00095	0.00525491
TMEM120B	chr12:122150657-122231594	3.6763	6.26774	-0.769691	3.34837	5e-05	0.000399469
MAML2	chr11:95709756-96076344	4.4613	7.6054	-0.76956	3.28011	5e-05	0.000399469
C5orf42	chr5:37075723-37249530	2.4309	4.14179	-0.768764	3.08933	5e-05	0.000399469
UNC13A	chr19:17712034-17799081	7.90158	13.4539	-0.767811	3.86854	5e-05	0.000399469
MFSD6	chr2:191273080-191399468	9.49487	16.1662	-0.76776	3.04197	5e-05	0.000399469
ARHGAP42,TMEM133	chr11:100558370-100864666	3.42443	5.8302	-0.767682	2.51189	5e-05	0.000399469
ZNF749	chr19:57946692-57961994	1.4263	2.42555	-0.766034	2.23327	0.00015	0.00106939
COX8C,UNC79	chr14:93799564-94174391	2.97277	5.04902	-0.764196	2.26995	0.0008	0.00454588
KCNK9,TRAPPC9	chr8:140613080-141468678	5.61298	9.52955	-0.763641	3.41193	5e-05	0.000399469
ZNF641	chr12:48733325-48745029	0.947676	1.60788	-0.762694	2.21488	0.00045	0.00277648
SEC31B	chr10:102246278-102279595	2.10949	3.57903	-0.762674	2.95587	5e-05	0.000399469
CTSH	chr15:79214091-79237420	1.3264	2.24836	-0.761357	2.01507	0.00905	0.0334942
EMILIN1	chr2:27301434-27309265	37.6907	63.8732	-0.761002	4.06856	5e-05	0.000399469
IGF2R	chr6:160390130-160532668	12.7522	21.6104	-0.76098	3.94578	5e-05	0.000399469
RAB39A	chr11:107799183-107838872	15.4606	26.1881	-0.760315	3.65904	5e-05	0.000399469
RBM43	chr2:152103890-152118569	2.43083	4.11522	-0.759521	2.61896	5e-05	0.000399469
FAM86EP	chr4:3941334-3957158	2.78636	4.71422	-0.758637	2.04588	0.00165	0.00836552
ZNF518B	chr4:10441503-10459032	2.436	4.11834	-0.757549	2.92105	5e-05	0.000399469
PITPNM1	chr11:67259238-67272843	2.63531	4.45422	-0.7572	2.5248	0.00215	0.0104275
RFPL1S	chr22:29833003-29868420	1.99591	3.37238	-0.75672	2.54956	0.0001	0.0007455
TBC1D2B	chr15:78287297-78369994	9.44091	15.943	-0.755925	3.69567	5e-05	0.000399469
SLC35F5	chr2:114464014-114514400	5.57212	9.40168	-0.754692	3.10308	5e-05	0.000399469
NBEAL2	chr3:46963219-47051194	1.89948	3.20399	-0.754265	2.18764	0.0038	0.0166644
SOWAHC	chr2:110371910-110376564	2.20213	3.71025	-0.752617	3.00846	5e-05	0.000399469
NR3C1	chr5:142657495-142815077	3.56448	5.99829	-0.75086	3.00854	5e-05	0.000399469
FAM171A2	chr17:42431100-42441235	3.8309	6.44529	-0.750562	3.55398	0.0001	0.0007455
PLEKHH3	chr17:40819730-40829048	5.99352	10.0778	-0.749705	3.53675	5e-05	0.000399469
FAM8A1	chr6:17600517-17611950	9.30509	15.6453	-0.749637	3.55007	5e-05	0.000399469
RPS6KA5	chr14:91336316-91526993	1.72291	2.89616	-0.749294	2.30344	0.0001	0.0007455
LINC00883	chr3:106959537-107045811	2.16672	3.64195	-0.749198	2.36063	5e-05	0.000399469
C1QL4	chr12:49726199-49730971	4.58321	7.70352	-0.749159	3.88727	0.00025	0.00166869
ARL17A	chr17:44586046-44657088	1.92482	3.23415	-0.748663	1.73173	0.00985	0.0358459
F2R	chr5:76011867-76031595	8.73597	14.6775	-0.748566	3.30427	5e-05	0.000399469
THSD7A	chr7:11409999-11871824	7.10117	11.9277	-0.748187	3.15663	5e-05	0.000399469
EXD3	chr9:140201345-140317714	1.51505	2.5448	-0.748187	2.19696	0.00755	0.0289966
ZNF891	chr12:133689764-133707059	1.71039	2.87156	-0.747509	1.72313	0.00385	0.0168518
MRC2	chr17:60704761-60770962	6.23856	10.4683	-0.746742	3.93817	5e-05	0.000399469
PRRG1	chrX:37208527-37316548	2.58766	4.34196	-0.746698	2.49076	0.00025	0.00166869
OGFR	chr20:61431978-61445352	4.03089	6.75817	-0.745534	3.06651	5e-05	0.000399469
ATP2B2	chr3:10365706-10547268	0.879829	1.47477	-0.745195	2.57378	0.0002	0.00137459
ADCK2	chr7:140366480-140394909	8.34555	13.9758	-0.743852	2.85103	5e-05	0.000399469
FAM208A	chr3:56591183-56717135	6.32141	10.586	-0.743839	3.06577	5e-05	0.000399469
RBM33	chr7:155433132-155574284	8.58079	14.3579	-0.742662	3.72981	5e-05	0.000399469
GABRQ	chrX:151806568-151825393	0.463059	0.774741	-0.742518	1.84601	0.0029	0.0133449
VASP	chr19:46010687-46030240	3.72893	6.23783	-0.742283	3.21957	0.0001	0.0007455
UNC93B1	chr11:67758570-67771595	2.83306	4.73683	-0.741561	3.32852	0.0007	0.00405883
MFSD10	chr4:2932089-2936586	14.3107	23.9205	-0.741153	4.19883	5e-05	0.000399469
C2orf27A	chr2:132440049-132524977	3.77747	6.31236	-0.740759	2.10614	0.00115	0.00618111
SASH1	chr6:148663728-148873184	1.73694	2.90013	-0.73957	2.99645	5e-05	0.000399469
CNOT6L	chr4:78634540-78740782	3.59386	6.00047	-0.739541	3.15927	5e-05	0.000399469
PABPC1L	chr20:43538702-43589114	13.1077	21.8841	-0.739468	2.18923	0.00425	0.0182748
FHOD1	chr16:67263291-67306132	6.07025	10.1337	-0.739333	2.86414	0.0001	0.0007455
ARL10	chr5:175792501-175802131	5.72951	9.56097	-0.738745	3.07571	5e-05	0.000399469
BAG3	chr10:121410869-121437329	5.64473	9.41796	-0.73851	3.13889	5e-05	0.000399469
TAF4B	chr18:23806846-23971649	4.96052	8.27407	-0.738106	2.85056	5e-05	0.000399469
OSBPL8	chr12:76745441-76953589	14.4009	24.0186	-0.737993	3.50796	5e-05	0.000399469
KIAA1147	chr7:141251077-141401953	6.66524	11.1166	-0.737987	2.56173	5e-05	0.000399469
PPP2R2C	chr4:6322279-6565327	8.05556	13.4262	-0.736994	3.32048	5e-05	0.000399469
STAU2	chr8:74332308-74659943	9.63443	16.0525	-0.736527	3.08948	5e-05	0.000399469
MSI2	chr17:55333930-55762042	23.4929	39.1395	-0.736401	2.62348	0.0001	0.0007455
ACVRL1	chr12:52301201-52317145	0.525576	0.875327	-0.735923	1.87717	0.00715	0.0277609
CD2AP	chr6:47445524-47595007	4.28456	7.13073	-0.734903	2.8459	5e-05	0.000399469
PIK3CA	chr3:178866310-178984838	6.36484	10.5896	-0.734452	2.55198	5e-05	0.000399469
CHTF18	chr16:838621-850733	8.40741	13.9814	-0.733775	3.84951	5e-05	0.000399469
LOC730101	chr6:52529198-52533951	8.04535	13.3766	-0.733484	3.06967	5e-05	0.000399469
SLC12A7	chr5:1050488-1112172	0.481166	0.799978	-0.733426	2.1026	0.0068	0.0267083
ZNF514	chr2:95810736-95825263	4.74565	7.89003	-0.733425	2.68981	5e-05	0.000399469
SRGAP3	chr3:9022275-9291369	1.22754	2.03838	-0.731653	2.21899	0.00045	0.00277648
FURIN	chr15:91411821-91426689	3.08784	5.12538	-0.731061	3.2667	5e-05	0.000399469
TCF4	chr18:52889561-53303224	31.0605	51.5402	-0.730617	3.76847	5e-05	0.000399469
CADPS	chr3:62384020-62861453	5.55696	9.2198	-0.73044	2.99394	5e-05	0.000399469
SFI1	chr22:31892124-32072905	6.86303	11.3804	-0.729634	2.59406	5e-05	0.000399469
TUB	chr11:8060179-8190590	60.9743	101.098	-0.729481	4.12036	5e-05	0.000399469
DLX6	chr7:96594678-96643377	4.30935	7.14295	-0.72905	2.19593	0.001	0.00549297
GPR176	chr15:40091222-40213093	0.701313	1.16229	-0.72884	1.91481	0.00485	0.0203466
PLCB3	chr11:64018994-64036924	5.3321	8.83145	-0.727946	3.41153	5e-05	0.000399469
TMEM241	chr18:20873412-21017925	3.18388	5.27257	-0.72772	2.67397	0.0001	0.0007455
TNFAIP2	chr14:103592478-103603777	2.05219	3.39615	-0.726736	3.04191	0.0001	0.0007455
SCAPER	chr15:76640433-77197738	3.2348	5.35269	-0.726588	2.50529	5e-05	0.000399469
SYT13	chr11:45261852-45307884	1.63386	2.70183	-0.725653	2.59465	5e-05	0.000399469
TFEB	chr6:41651715-41703997	1.56432	2.5862	-0.725298	2.12853	0.0027	0.0125763
DPY19L2P2	chr7:102815461-102920913	6.01654	9.93603	-0.723735	3.27215	5e-05	0.000399469
SLC2A10	chr20:45338278-45364985	0.54123	0.893815	-0.723734	1.93541	0.0073	0.0282152
DGKA	chr12:56324945-56347808	1.89718	3.13112	-0.722822	2.19166	0.0002	0.00137459
RFX3	chr9:3218088-3526001	3.51276	5.79235	-0.721544	2.84238	5e-05	0.000399469
HIVEP1	chr6:12012239-12165232	1.23424	2.03375	-0.720519	2.53989	5e-05	0.000399469
ATP13A2	chr1:17312452-17338467	5.60218	9.23027	-0.720385	3.6547	5e-05	0.000399469
EFR3B	chr2:25264972-25382004	2.79364	4.60122	-0.71987	3.14501	5e-05	0.000399469
PWWP2B	chr10:134210701-134231358	2.72786	4.48775	-0.718223	3.05347	0.00025	0.00166869
MTMR11	chr1:149900248-149908791	1.23705	2.03506	-0.718168	1.8018	0.0051	0.0211973
ZDHHC21	chr9:14609967-14693480	3.0335	4.98993	-0.718036	2.94454	5e-05	0.000399469
ENGASE	chr17:77071018-77084685	4.03761	6.64137	-0.717979	2.48081	0.00085	0.00478615
FAM161A	chr2:62051982-62081278	4.10056	6.74445	-0.71788	2.53461	5e-05	0.000399469
TCF20	chr22:42556018-42670868	4.83846	7.95801	-0.71786	3.2133	5e-05	0.000399469
PDE4D	chr5:58264865-59843484	0.977221	1.6072	-0.717793	2.16829	0.0004	0.00250855
ONECUT2	chr18:55102916-55158530	0.859398	1.41328	-0.717649	2.79888	5e-05	0.000399469
MMP16	chr8:89039556-89339729	4.69248	7.71633	-0.717564	3.21352	5e-05	0.000399469
RNF169	chr11:74459912-74660232	6.12602	10.0722	-0.717357	3.05485	5e-05	0.000399469
SPON1	chr11:13984183-14289773	1.42471	2.34224	-0.717221	2.22969	0.0001	0.0007455
ADAM22	chr7:87563565-87832464	17.1038	28.1159	-0.717069	3.53194	5e-05	0.000399469
SGMS1	chr10:52065344-52383737	3.08104	5.06324	-0.716643	2.53569	5e-05	0.000399469
LINC00654	chr20:5471686-5485242	1.95574	3.2113	-0.715443	1.98939	0.00095	0.00525491
LINC01036	chr1:187061953-187456474	1.33267	2.1869	-0.714568	1.9558	0.00065	0.00380777
ANKRD36B	chr2:98121092-98206428	2.63457	4.32208	-0.714158	2.07943	0.00045	0.00277648
ARID5B	chr10:63661012-63856722	2.67336	4.38175	-0.712853	2.85309	5e-05	0.000399469
SIX5	chr19:46268042-46272497	1.38895	2.276	-0.712506	2.86779	0.00255	0.0119986
SH3BP1	chr22:38035683-38054384	3.66515	6.00446	-0.712162	2.50768	0.0005	0.00304201
CGNL1	chr15:57668702-57844236	6.60506	10.8149	-0.711377	3.17232	5e-05	0.000399469
ANKRD36	chr2:97779232-97930378	1.69476	2.77307	-0.710403	1.79617	0.0028	0.0129625
WDR17	chr4:176986984-177104144	4.5145	7.38225	-0.709494	2.8716	5e-05	0.000399469
PLEKHA4	chr19:49340353-49371937	1.89958	3.10564	-0.70921	2.3968	0.0009	0.00501969
AARS2	chr6:44265593-44281398	13.7868	22.5168	-0.707714	3.30887	5e-05	0.000399469
FBXO44	chr1:11708417-11723384	1.87943	3.06788	-0.706947	2.34773	0.0012	0.00641084
BAIAP2-AS1	chr17:79002932-79008519	0.862736	1.40806	-0.706718	2.28539	0.0026	0.0121923
PTENP1-AS	chr9:33673455-33721783	1.58851	2.59205	-0.706419	1.54377	0.01075	0.0384039
XPR1	chr1:180601145-180868319	25.411	41.4623	-0.706347	3.22526	5e-05	0.000399469
TLE3	chr15:70340129-70390256	5.00523	8.16124	-0.705352	3.26175	5e-05	0.000399469
SLC4A7	chr3:27414211-27525911	3.20696	5.22417	-0.703995	2.88591	5e-05	0.000399469
TTC33	chr5:40711677-40756072	4.66675	7.59964	-0.703513	2.92338	5e-05	0.000399469
SCRIB	chr8:144873088-144897569	8.64976	14.0773	-0.702639	2.99607	0.00025	0.00166869
ZNF91	chr19:23520700-23578362	2.68079	4.36147	-0.702156	2.61802	5e-05	0.000399469
MAP1S	chr19:17830260-17845324	3.71379	6.03864	-0.701331	3.21036	0.00015	0.00106939
CXCL6	chr4:74702272-74704477	1.77755	2.89017	-0.701264	2.0794	0.00555	0.0226961
ZNF283	chr19:44331443-44355547	1.22694	1.99394	-0.700557	1.90079	0.0019	0.00940933
NECAB3	chr20:32244584-32262264	5.1278	8.33292	-0.700482	3.00459	0.0003	0.00195333
LOXL1	chr15:74209808-74244479	3.4125	5.54206	-0.699593	2.61626	0.0036	0.0159413
SIK2	chr11:111473114-111637169	3.81244	6.19067	-0.699381	1.9676	0.00355	0.0157586
ABCA2	chr9:139901685-139931234	4.55075	7.38634	-0.698755	3.89866	5e-05	0.000399469
HS6ST2	chrX:131760037-132123233	26.9143	43.6784	-0.698547	3.3383	5e-05	0.000399469
ZNF441	chr19:11877814-11894893	1.21322	1.96878	-0.698461	2.05051	0.00035	0.00223606
PAK1	chr11:77033059-77185108	30.9882	50.2579	-0.697631	3.38049	5e-05	0.000399469
GLS	chr2:191741676-191830270	29.8841	48.4572	-0.697333	3.54731	5e-05	0.000399469
TRAF6	chr11:36505316-36531863	5.50926	8.93039	-0.696865	2.99739	5e-05	0.000399469
PTPRF	chr1:43996546-44089470	7.93425	12.8483	-0.695412	3.75551	5e-05	0.000399469
ELN	chr7:73442092-73484236	16.2444	26.3011	-0.695181	4.03871	5e-05	0.000399469
MITF	chr3:69788585-70017488	0.596358	0.965235	-0.694702	1.57134	0.00525	0.0216953
FAM13A	chr4:89630939-89978346	9.4688	15.3214	-0.694295	1.98419	0.00095	0.00525491
KLF15	chr3:126061477-126076236	2.43519	3.93961	-0.694018	2.4842	0.001	0.00549297
WDSUB1	chr2:160092127-160143310	5.21566	8.43773	-0.694005	2.44107	5e-05	0.000399469
FAM160A1	chr4:152330397-152591605	0.774796	1.25293	-0.693417	2.42584	0.0001	0.0007455
WDHD1	chr14:55405578-55493819	11.9233	19.2727	-0.692775	3.15052	5e-05	0.000399469
TMEM86A	chr11:18720281-18747777	1.07246	1.73279	-0.692173	2.02121	0.005	0.0208649
TRIM25	chr17:54965214-54991409	8.16029	13.1793	-0.691581	2.53498	5e-05	0.000399469
ZNF558	chr19:8918526-8942980	5.7637	9.30343	-0.690767	2.66415	5e-05	0.000399469
ANKRD26	chr10:27269615-27389427	3.18899	5.14737	-0.690736	2.28333	5e-05	0.000399469
RHBDD1	chr2:227700670-227864753	4.60694	7.43267	-0.690072	2.84876	5e-05	0.000399469
LCA5	chr6:80194707-80247147	0.870183	1.40325	-0.689381	1.88857	0.0011	0.00594777
HLTF	chr3:148747858-148820610	19.9289	32.109	-0.688116	3.22074	5e-05	0.000399469
TMEM159	chr16:20944432-21192071	1.59738	2.57195	-0.687155	1.92446	0.00485	0.0203466
GPR161	chr1:168048777-168106905	4.20575	6.76446	-0.685612	3.00853	5e-05	0.000399469
HTATSF1P2	chr6:3000049-3025005	2.37768	3.82306	-0.685173	1.66528	0.00755	0.0289966
AGO2	chr8:141529909-141645646	8.65356	13.9057	-0.684311	3.61813	5e-05	0.000399469
DPY19L2	chr12:63952692-64062354	5.59846	8.99399	-0.683931	2.28457	0.00035	0.00223606
FBXL20	chr17:37408470-37558531	1.60811	2.58204	-0.683145	2.59419	5e-05	0.000399469
ADCY7	chr16:50280059-50402845	6.60239	10.5962	-0.682487	2.01066	0.00515	0.0213668
PHKA1	chrX:71798600-71934029	5.43346	8.71645	-0.681869	2.93193	5e-05	0.000399469
S1PR2	chr19:10332108-10341948	1.79706	2.8822	-0.681532	2.54915	0.00055	0.00329732
ZNF157	chrX:47225772-47282620	1.36912	2.19406	-0.680354	1.88742	0.00275	0.0127645
PHF13	chr1:6673755-6684093	9.44644	15.1361	-0.680151	3.50165	5e-05	0.000399469
CA11	chr19:49141271-49185502	7.99092	12.8032	-0.680071	3.0576	5e-05	0.000399469
CLSTN3	chr12:7247145-7311530	3.78881	6.06884	-0.679676	2.59188	0.0003	0.00195333
ATM	chr11:108093558-108240357	10.5711	16.9306	-0.679508	3.18803	5e-05	0.000399469
TSPAN4	chr11:842823-867417	6.8659	10.9957	-0.679419	2.76546	0.0006	0.00355278
FN3K	chr17:80693451-80709073	2.43172	3.89395	-0.679257	2.14228	0.00705	0.0274803
ANKS1A	chr6:34857037-35059190	7.2638	11.6252	-0.678459	3.32362	5e-05	0.000399469
ASCC3	chr6:100956070-101329248	7.69472	12.3082	-0.677679	2.82566	5e-05	0.000399469
PPP1R35	chr7:100032518-100034268	9.46795	15.141	-0.677337	2.9299	0.00055	0.00329732
NABP1	chr2:192542797-192553248	1.03246	1.65095	-0.677211	1.92344	0.00125	0.00663043
MAP2K3	chr17:21187967-21218551	4.25495	6.80363	-0.677163	2.51302	0.0005	0.00304201
MRE11A	chr11:94147409-94227040	18.9681	30.3135	-0.676385	3.05239	5e-05	0.000399469
ZNF833P	chr19:11769492-11797628	1.29903	2.07131	-0.673109	1.66317	0.0048	0.0201858
LHFPL4	chr3:9540044-9595486	3.13554	4.9968	-0.672291	2.96431	5e-05	0.000399469
ZDHHC8	chr22:20119363-20138133	5.27339	8.3989	-0.67147	3.58452	5e-05	0.000399469
C16orf45	chr16:15528173-15684071	38.576	61.4107	-0.670786	3.39583	5e-05	0.000399469
LAMB2	chr3:49158546-49170599	2.87573	4.57792	-0.670764	2.95489	0.0001	0.0007455
AGTRAP	chr1:11796141-11810955	15.1164	24.0635	-0.670732	3.05003	0.0001	0.0007455
RLTPR	chr16:67679029-67694718	2.31173	3.67957	-0.670564	1.93607	0.01475	0.0494336
AGO1,AGO3	chr1:36348809-36538083	7.97609	12.6832	-0.669165	2.77694	5e-05	0.000399469
ZNF169	chr9:97021547-97123230	4.06234	6.45784	-0.668741	2.14372	0.0005	0.00304201
PGM2L1	chr11:74041170-74109510	1.75998	2.79684	-0.668239	2.51036	5e-05	0.000399469
TROVE2	chr1:192981382-193065423	7.90272	12.5578	-0.668163	1.81859	0.00195	0.00961125
HPCAL4	chr1:40144319-40157382	1.27165	2.01988	-0.667568	2.18211	0.00065	0.00380777
PPP1R26	chr9:138371540-138380741	2.45862	3.90261	-0.666591	2.08142	0.0032	0.0144368
PER1	chr17:8043787-8059652	3.54598	5.6281	-0.666464	3.06328	5e-05	0.000399469
NAV2	chr11:19372270-20143148	8.45762	13.4206	-0.666126	3.29207	5e-05	0.000399469
FOXN2	chr2:48541794-48606436	6.59405	10.4544	-0.664874	2.84196	5e-05	0.000399469
SIX3	chr2:45147684-45196483	18.4876	29.2878	-0.663742	3.11573	5e-05	0.000399469
PTAR1	chr9:72324437-72374881	8.41615	13.3278	-0.663206	2.3055	0.0003	0.00195333
NEMP1	chr12:57449423-57472574	22.4301	35.5136	-0.662936	3.32793	5e-05	0.000399469
HSPA1B	chr6:31795511-31798031	8.37394	13.2505	-0.662068	3.38552	5e-05	0.000399469
CACNB2	chr10:18429580-18945282	4.25146	6.7256	-0.661705	1.98366	0.001	0.00549297
TENM4	chr11:78363908-79151695	7.18332	11.3604	-0.661291	3.18802	5e-05	0.000399469
ELK4	chr1:205538111-205602039	4.49336	7.10609	-0.661261	2.74939	5e-05	0.000399469
HLA-DPB1	chr6:33032345-33057473	2.20847	3.49082	-0.660519	2.23727	0.00055	0.00329732
POLD1	chr19:50887579-50921275	7.86613	12.4316	-0.660286	3.39192	5e-05	0.000399469
PTPRG-AS1	chr3:61547242-62304622	2.95423	4.66657	-0.65958	1.8809	0.00445	0.0189712
GEMIN5	chr5:154266975-154317776	12.3652	19.5276	-0.659229	3.04352	5e-05	0.000399469
WHSC1L1	chr8:38126942-38239790	16.7059	26.3771	-0.658928	2.41342	5e-05	0.000399469
OTULIN	chr5:14664782-14700605	3.67212	5.79516	-0.658235	2.82384	5e-05	0.000399469
GIT1	chr17:27900486-27916610	12.1949	19.2362	-0.657546	3.48364	5e-05	0.000399469
CDK18	chr1:205473683-205502037	4.50065	7.09498	-0.656665	2.7541	0.0001	0.0007455
AKAP13	chr15:85923826-86292695	8.21995	12.9557	-0.656385	2.22969	5e-05	0.000399469
ABCA3	chr16:2325698-2390747	20.9055	32.9346	-0.655721	3.90346	5e-05	0.000399469
ZNF805	chr19:57752052-57774106	0.75197	1.18395	-0.654861	2.31254	0.0002	0.00137459
MANEA	chr6:96025372-96057328	6.40747	10.0873	-0.654713	2.80956	5e-05	0.000399469
NFAT5	chr16:69599868-69738569	5.79131	9.11691	-0.654655	3.00296	5e-05	0.000399469
PPP1R12B	chr1:202317829-202557697	2.0609	3.24316	-0.654126	2.11967	0.00035	0.00223606
ZNF736	chr7:63767864-63817012	5.21511	8.20209	-0.653294	1.84191	0.0037	0.0163015
KIAA0355	chr19:34745455-34846471	1.22572	1.92759	-0.653169	2.32454	0.0002	0.00137459
PGAP1	chr2:197697576-197791454	8.23285	12.9426	-0.652664	3.11754	5e-05	0.000399469
FAM199X	chrX:103401729-103440582	4.0555	6.37313	-0.652122	2.75236	5e-05	0.000399469
LSM11	chr5:157170253-157187719	2.74235	4.30888	-0.6519	2.59097	0.0001	0.0007455
LINC01296	chr14:19879926-19925388	6.03368	9.47613	-0.65126	2.63623	0.0001	0.0007455
GPR155	chr2:175260452-175351816	2.64138	4.14626	-0.650519	1.95024	0.0016	0.00815118
ARID4A	chr14:58765221-58840641	3.71762	5.83411	-0.650133	2.36814	5e-05	0.000399469
PNMAL1	chr19:46969747-46974820	4.77107	7.48649	-0.649977	2.66017	0.0001	0.0007455
SLC26A2	chr5:149340299-149366963	6.22197	9.76077	-0.649624	2.94407	5e-05	0.000399469
RET	chr10:43572516-43625926	53.9345	84.6056	-0.649545	3.61954	5e-05	0.000399469
EFTUD1	chr15:82422516-82555104	6.56514	10.2973	-0.649368	2.59102	5e-05	0.000399469
PNPLA6	chr19:7599037-7626702	6.50257	10.185	-0.647364	3.29231	5e-05	0.000399469
CRELD1	chr3:9975505-9996735	3.85124	6.03131	-0.647148	2.48997	0.0006	0.00355278
SH3GL3	chr15:84115979-84287493	2.51279	3.93397	-0.646696	1.85032	0.0019	0.00940933
TTC30B	chr2:178409634-178426525	9.83288	15.3893	-0.646242	2.16325	0.0004	0.00250855
YBX3	chr12:10851675-10875953	3.33457	5.21791	-0.645971	2.28247	0.0014	0.00729418
MYCN	chr2:16076386-16092466	1674.98	2620.97	-0.645957	3.29258	5e-05	0.000399469
SCAMP1	chr5:77651390-77776680	14.2429	22.2842	-0.645778	3.02806	5e-05	0.000399469
SSSCA1-AS1	chr11:65333582-65337884	1.32186	2.06738	-0.645234	1.69821	0.01405	0.0475762
NOL4	chr18:31430848-31804814	2.18381	3.41542	-0.645216	1.84239	0.0019	0.00940933
FGD4	chr12:32638905-32798984	0.58006	0.90719	-0.645203	1.78674	0.00155	0.00794127
ADCY9	chr16:4012638-4166186	3.6395	5.69197	-0.645188	3.16059	5e-05	0.000399469
LOC441666	chr10:42825154-42863493	2.55682	3.99819	-0.644996	2.04742	0.0004	0.00250855
RAB3C	chr5:57877905-58155205	20.6064	32.2192	-0.644828	1.83982	0.0016	0.00815118
TDRD1	chr10:115939028-115992423	10.6829	16.6988	-0.644441	2.84491	5e-05	0.000399469
WWTR1	chr3:149235021-149421060	2.36045	3.6888	-0.64409	2.47175	0.0002	0.00137459
SNX33	chr15:75940711-75952278	1.26902	1.98232	-0.643475	1.97599	0.00425	0.0182748
DPY19L1	chr7:34966730-35077653	8.62351	13.4702	-0.643424	2.9262	5e-05	0.000399469
ALMS1	chr2:73612885-73837046	2.79946	4.37228	-0.643237	2.69964	5e-05	0.000399469
CASP7	chr10:115438920-115490668	3.4597	5.40177	-0.642785	2.06245	0.0006	0.00355278
GDPD1	chr17:57297827-57353739	2.86984	4.48054	-0.642702	1.71166	0.00315	0.0142619
BCAR1	chr16:75262797-75301951	4.36587	6.81581	-0.642616	2.63677	0.00055	0.00329732
FHAD1	chr1:15573767-15724622	1.57301	2.45528	-0.64236	1.77919	0.00465	0.0196577
CLDN12	chr7:90032647-90045268	10.1289	15.7841	-0.639994	2.8063	5e-05	0.000399469
PPAT	chr4:57259524-57301802	28.0121	43.6455	-0.639783	3.0704	5e-05	0.000399469
HERC4	chr10:69681655-69835103	8.08667	12.5945	-0.639176	2.67268	5e-05	0.000399469
SCAI	chr9:127703800-127905838	1.3756	2.14206	-0.638938	2.48003	5e-05	0.000399469
ZCCHC7	chr9:37079891-37358147	23.9823	37.3309	-0.6384	2.8709	5e-05	0.000399469
GPD2	chr2:157291964-157442915	9.10746	14.1629	-0.636996	2.90974	5e-05	0.000399469
OXLD1	chr17:79632065-79633667	9.45621	14.6906	-0.635559	2.56015	0.00105	0.00571775
ZMAT3	chr3:178735010-178789656	2.1696	3.37008	-0.635354	2.60314	5e-05	0.000399469
PIGN	chr18:59711451-59854289	1.91315	2.97128	-0.635135	2.25785	0.0001	0.0007455
ARHGEF6	chrX:135747711-135863503	0.519283	0.806345	-0.634876	1.50911	0.0127	0.0439125
ARID3A	chr19:926036-974619	1.04726	1.62583	-0.634557	2.15494	0.00385	0.0168518
DUXAP8	chr22:16150528-16193009	4.68808	7.27697	-0.634341	2.32743	0.00025	0.00166869
OBSCN	chr1:228391206-228566575	1.82013	2.82355	-0.633469	3.00314	5e-05	0.000399469
TAP2	chr6:32789609-32806600	6.49643	10.0775	-0.633419	2.60104	0.0002	0.00137459
AFF4	chr5:132210765-132299354	10.2677	15.927	-0.633361	3.04756	5e-05	0.000399469
ZNF154	chr19:58207642-58220579	0.732648	1.13636	-0.633228	1.8271	0.0026	0.0121923
UBE2H	chr7:129470572-129592800	20.5221	31.8243	-0.63295	3.20668	5e-05	0.000399469
KIF5A	chr12:57943823-57980412	6.34811	9.83912	-0.632202	2.86387	5e-05	0.000399469
TMEM192	chr4:165993760-166034024	4.7051	7.29189	-0.632067	2.5154	5e-05	0.000399469
ZNF772	chr19:57980662-57988938	1.04265	1.61564	-0.631851	1.98835	0.00145	0.00751997
NUMB	chr14:73704204-73925288	19.6233	30.4023	-0.631613	3.02916	5e-05	0.000399469
MEG3,MIR770	chr14:101292444-101327365	104.977	162.594	-0.631201	2.98448	5e-05	0.000399469
LRP5	chr11:68080076-68216743	15.9921	24.7686	-0.631153	3.0085	5e-05	0.000399469
FOXO1	chr13:41129800-41240734	1.01862	1.57755	-0.63107	2.14525	0.0013	0.00685137
HOOK3	chr8:42752032-42885747	5.75588	8.91198	-0.630709	2.55053	5e-05	0.000399469
CHST12	chr7:2443194-2476464	4.42687	6.85415	-0.630691	2.66523	0.00145	0.00751997
FAM63B	chr15:59063392-59154100	3.0257	4.6846	-0.630657	2.62256	5e-05	0.000399469
JPH1	chr8:75146934-75233562	2.47001	3.82221	-0.62989	2.42126	0.00035	0.00223606
ACVR2B	chr3:38492517-38534633	2.0358	3.15002	-0.629765	2.55179	5e-05	0.000399469
TP53BP1	chr15:43663256-43910998	13.474	20.8392	-0.629122	1.93375	0.0013	0.00685137
ZBTB41	chr1:197122713-197170443	3.44423	5.32253	-0.627931	2.42526	5e-05	0.000399469
DLG3	chrX:69664704-69725339	3.45063	5.33074	-0.627476	2.49497	0.0001	0.0007455
SMARCC2	chr12:56555635-56583351	17.2308	26.618	-0.627412	3.13502	5e-05	0.000399469
EPN2	chr17:19140689-19240513	8.90283	13.7484	-0.626928	2.90665	5e-05	0.000399469
DVL1	chr1:1270553-1284492	9.84666	15.1954	-0.625928	3.21143	5e-05	0.000399469
LOC729348	chr2:66610437-66619578	2.67101	4.12055	-0.625452	1.9722	0.0041	0.017752
CHORDC1	chr11:89933596-89958702	15.9847	24.6537	-0.625113	2.75589	5e-05	0.000399469
ZFYVE16	chr5:79703831-79779786	7.09318	10.9369	-0.624699	2.6451	5e-05	0.000399469
NUP210	chr3:13357729-13461819	13.4208	20.656	-0.62209	3.24973	5e-05	0.000399469
EPHX2	chr8:27348518-27402499	3.22622	4.96367	-0.621562	2.07106	0.0015	0.0077319
ABHD17A	chr19:1876974-1885518	8.10374	12.4667	-0.62142	3.2465	0.00125	0.00663043
SCAND1	chr20:34541538-34543281	10.2309	15.7325	-0.620815	2.51563	0.00655	0.0259079
PUS7L	chr12:44112798-44152620	3.72213	5.72298	-0.620638	1.97041	0.00065	0.00380777
PMS1	chr2:190611385-190742373	15.9652	24.5444	-0.620463	1.77616	0.0025	0.0118092
IPO7	chr11:9406168-9469674	62.2048	95.6248	-0.620359	3.19198	5e-05	0.000399469
HSPA1A	chr6:31783290-31785719	4.8422	7.44334	-0.620287	2.89181	0.0005	0.00304201
GPR135	chr14:59917146-59932059	1.3096	2.0127	-0.620006	1.90697	0.00245	0.0116169
KAZALD1	chr10:102820998-102827942	7.32858	11.2558	-0.619063	2.82347	5e-05	0.000399469
SLC4A2	chr7:150755298-150777970	44.3341	68.085	-0.61892	3.59385	5e-05	0.000399469
UNC5C	chr4:95664818-96470775	19.4852	29.9091	-0.618206	2.59305	0.0001	0.0007455
HERC2P2	chr15:23282264-23378259	12.1046	18.5766	-0.617931	2.97616	5e-05	0.000399469
MEIOB	chr16:1877224-1922179	6.94487	10.6574	-0.617836	1.63643	0.00925	0.0340683
GSG1L	chr16:27798849-28074830	1.49258	2.28889	-0.61684	2.14997	0.001	0.00549297
UBR2	chr6:42531709-42661331	3.85375	5.9069	-0.616138	2.55628	5e-05	0.000399469
CEP126	chr11:101761404-101871796	0.985235	1.50971	-0.615732	1.948	0.0008	0.00454588
DAGLA	chr11:61447904-61514474	2.12603	3.25703	-0.615395	2.25127	0.0024	0.0114339
CD55	chr1:207494816-207534311	10.5726	16.1914	-0.614898	2.38601	5e-05	0.000399469
HMX1	chr4:8847801-8873543	3.66937	5.61887	-0.614748	2.86856	0.0097	0.0353968
GCC2	chr2:109065576-109150449	2.76948	4.23924	-0.614191	2.27309	0.00015	0.00106939
VPS13C	chr15:62144589-62352664	8.02349	12.273	-0.613186	2.22641	0.00035	0.00223606
CAMK2D	chr4:114372187-114683083	7.2579	11.0947	-0.612247	2.48572	5e-05	0.000399469
UVRAG	chr11:75526211-75855310	6.34203	9.69466	-0.612246	1.90299	0.00205	0.010019
SMG1	chr16:18816086-18937726	9.46473	14.468	-0.612232	3.01725	5e-05	0.000399469
PTBP3	chr9:114758831-115112545	8.71024	13.3119	-0.611932	2.10221	5e-05	0.000399469
AHI1	chr6:135604973-135818903	5.0242	7.67703	-0.611654	2.37154	5e-05	0.000399469
TMEM170B	chr6:11538459-11583757	4.30573	6.57788	-0.611365	2.69201	5e-05	0.000399469
NR1D2	chr3:23986750-24022109	6.9085	10.554	-0.611345	2.6013	5e-05	0.000399469
RIF1	chr2:152266396-152591001	12.0168	18.3555	-0.61116	2.5182	5e-05	0.000399469
CLUHP3	chr16:31711896-31723539	1.71828	2.6225	-0.609978	2.31473	0.0003	0.00195333
PM20D2	chr6:89827832-89875288	27.3413	41.6307	-0.606566	2.9761	5e-05	0.000399469
MAN1A2	chr1:117909952-118071729	6.51441	9.91351	-0.605761	2.68455	5e-05	0.000399469
PTGER2	chr14:52781015-52796515	25.3682	38.6016	-0.605639	3.05693	5e-05	0.000399469
SKIL	chr3:170075472-170114737	2.55485	3.88715	-0.605474	2.31109	0.0001	0.0007455
FBXL16	chr16:742499-755825	9.33621	14.2035	-0.605338	3.64672	0.0001	0.0007455
MAP10	chr1:232940637-232946092	0.650825	0.990042	-0.60522	1.66366	0.0068	0.0267083
MINK1	chr17:4736634-4806369	7.19223	10.94	-0.605102	2.73864	0.00035	0.00223606
ATP2C1	chr3:130569368-131100319	40.7818	62.015	-0.604692	2.82369	5e-05	0.000399469
AASS	chr7:121713408-121784344	9.636	14.6496	-0.604355	2.54722	5e-05	0.000399469
SPR	chr2:73114511-73119289	4.02519	6.11262	-0.602734	2.03521	0.00275	0.0127645
LOC100129917	chr4:767544-775636	2.92218	4.43653	-0.602387	1.85955	0.0023	0.0110371
INSR	chr19:7112113-7294011	2.59465	3.93857	-0.602132	2.55206	5e-05	0.000399469
DKK1	chr10:52750910-54079355	147.318	223.526	-0.601509	2.72818	5e-05	0.000399469
ESRRG	chr1:216676587-217311097	13.9924	21.2193	-0.600734	2.82986	5e-05	0.000399469
GABPB1-AS1,MIR4712	chr15:50569388-50663885	4.13599	6.27211	-0.600718	1.34605	0.01095	0.0389881
TMEM229A	chr7:123670969-123673523	1.47974	2.24391	-0.600671	2.16608	0.0134	0.0458374
DIRAS1	chr19:2714564-2721390	8.1482	12.3526	-0.600261	2.99281	0.0001	0.0007455
EFNA1	chr1:155100348-155107536	3.14856	4.77303	-0.600213	1.85427	0.00405	0.017571
DYRK3	chr1:206808880-206828472	3.64387	5.52336	-0.600075	1.59805	0.00735	0.028368
ZNF471	chr19:57019211-57041583	0.49564	0.751221	-0.599945	1.4931	0.01055	0.0378492
TMEM106B	chr7:12250847-12277188	11.6306	17.6233	-0.599559	2.76103	5e-05	0.000399469
STRN	chr2:37064840-37193615	3.46179	5.24379	-0.599092	2.66044	5e-05	0.000399469
NFASC	chr1:204797781-204991950	1.4783	2.23788	-0.598194	1.92663	0.0024	0.0114339
GOLGA4	chr3:37284681-37408370	4.96963	7.52297	-0.598164	2.34179	5e-05	0.000399469
ATRX	chrX:76760355-77041755	10.2487	15.512	-0.597944	2.65967	5e-05	0.000399469
DDX25	chr11:125774260-125793006	8.11352	12.2769	-0.597546	2.54023	0.0003	0.00195333
SLC16A2	chrX:73641327-73754051	3.74597	5.66728	-0.597317	2.57628	0.00015	0.00106939
ZNF57	chr19:2900895-2920363	2.15681	3.26043	-0.596163	1.63278	0.00485	0.0203466
PRKAB2	chr1:146626558-146697230	5.86127	8.85966	-0.596038	2.46121	5e-05	0.000399469
GPR63	chr6:97241997-97285353	2.85895	4.32065	-0.595763	1.60515	0.01145	0.040409
NOL4L	chr20:31030584-31172875	5.54828	8.38371	-0.595548	2.81758	5e-05	0.000399469
DGKE	chr17:54911459-54946411	1.64802	2.48896	-0.594809	2.28748	0.0003	0.00195333
TCF12	chr15:57210781-57581719	41.2392	62.2773	-0.59469	2.9169	5e-05	0.000399469
SOCS4	chr14:55493843-55516260	10.3888	15.6868	-0.594522	2.75815	5e-05	0.000399469
ZNF320	chr19:53379300-53400904	2.96103	4.46878	-0.593782	2.21032	0.00035	0.00223606
HCFC2	chr12:104458235-104500407	1.83242	2.76337	-0.592679	2.08749	0.0006	0.00355278
ZNF788	chr19:12203077-12225622	1.69134	2.55061	-0.592676	1.87942	0.00115	0.00618111
ETV5	chr3:185763515-185826901	18.4182	27.7643	-0.592099	3.01368	5e-05	0.000399469
CDC42EP3	chr2:37869024-37899678	43.7624	65.9675	-0.592064	3.0475	5e-05	0.000399469
PARP4	chr13:24995068-25086948	4.58167	6.90515	-0.591799	2.38613	5e-05	0.000399469
NPAT	chr11:108024669-108093472	7.91896	11.9311	-0.591344	2.51472	5e-05	0.000399469
URB1	chr21:33656195-33765312	5.96172	8.98213	-0.591329	2.71059	5e-05	0.000399469
LMBR1L	chr12:49490505-49504730	6.49066	9.77853	-0.591252	2.43344	0.00035	0.00223606
PDE4B	chr1:66258192-66840262	0.950122	1.4309	-0.590738	1.59652	0.00605	0.0243498
GXYLT1	chr12:42475470-42538673	2.88389	4.34204	-0.590357	2.30826	5e-05	0.000399469
PRKCI	chr3:169940219-170023900	12.3514	18.5948	-0.590225	2.72967	5e-05	0.000399469
UBN2	chr7:138916230-138992982	4.29112	6.45983	-0.590142	2.72934	5e-05	0.000399469
FER	chr5:108083522-108532541	2.52393	3.79931	-0.590066	2.35989	0.00015	0.00106939
SEZ6L	chr22:26565439-26779564	5.80968	8.74231	-0.589556	2.68597	5e-05	0.000399469
AHCYL2	chr7:128864854-129070052	1.86947	2.8127	-0.589326	2.07768	0.0007	0.00405883
STK4	chr20:43595119-43708842	7.98974	12.0148	-0.588592	2.60175	5e-05	0.000399469
ARHGAP32	chr11:128834954-129062093	4.44659	6.68641	-0.588532	2.59377	5e-05	0.000399469
PVRL1	chr11:119507696-119599435	20.0683	30.1612	-0.587775	3.09352	5e-05	0.000399469
TRABD	chr22:50624359-50638878	10.6936	16.0709	-0.587703	2.87747	0.0002	0.00137459
BMPR2	chr2:203241049-203432474	7.38901	11.1039	-0.587613	2.7647	5e-05	0.000399469
MTAP	chr9:21802610-21937689	17.4441	26.2124	-0.58751	2.77278	5e-05	0.000399469
LPCAT2	chr16:55542912-55620619	4.94371	7.42708	-0.587201	2.46277	0.00015	0.00106939
TUG1	chr22:31365196-31375380	26.4613	39.747	-0.586962	2.98417	5e-05	0.000399469
FAM172A	chr5:92919042-93447404	5.82212	8.74506	-0.586924	1.60607	0.00395	0.0172079
NHLRC2	chr10:115614390-115676956	5.0155	7.53014	-0.586283	2.69225	5e-05	0.000399469
GYPE	chr4:144791930-144832762	2.27057	3.40771	-0.585748	1.64564	0.00535	0.0220256
RAPH1	chr2:204298200-204400058	1.96426	2.94609	-0.584816	2.30271	5e-05	0.000399469
ZBTB34	chr9:129622943-129648156	2.7656	4.14727	-0.584569	2.44162	0.0003	0.00195333
S100A11	chr1:152004981-152009511	168.274	252.263	-0.584116	4.09373	5e-05	0.000399469
PAQR4	chr16:3019245-3030540	15.8429	23.75	-0.584091	2.16725	0.00675	0.0265607
NCOR2	chr12:124808953-125052010	7.45946	11.1777	-0.58348	3.41347	5e-05	0.000399469
NPC1	chr18:21083433-21166581	2.2638	3.39054	-0.582769	1.87248	0.00425	0.0182748
LRRC16B	chr14:24521205-24538937	3.24035	4.85293	-0.582706	2.39062	0.0003	0.00195333
CECR2	chr22:17840838-18040321	3.62655	5.43132	-0.582705	2.59677	5e-05	0.000399469
ZNF727	chr7:63505820-63545577	0.461413	0.690471	-0.581522	1.47974	0.0103	0.0371442
MRPS30	chr5:44808929-44823166	16.6886	24.9419	-0.579708	2.11578	0.00105	0.00571775
CNKSR3	chr6:154726432-154831753	13.2583	19.8124	-0.579508	2.84331	0.00015	0.00106939
VPS13D	chr1:12290095-12572098	2.51927	3.76437	-0.579403	2.56659	5e-05	0.000399469
MAP3K14	chr17:43325291-43394430	1.67804	2.50577	-0.578477	1.98382	0.00565	0.0230262
SORCS1	chr10:108333420-108924466	8.05016	12.0198	-0.578324	2.4788	5e-05	0.000399469
PPM1A	chr14:60712469-60766269	13.8464	20.669	-0.577958	2.63223	5e-05	0.000399469
ARHGEF4	chr2:131674223-131804826	5.70411	8.51316	-0.577693	2.39823	0.00045	0.00277648
SLC30A7	chr1:101361631-101447311	3.31928	4.95205	-0.577156	2.41932	0.0003	0.00195333
ZNF417	chr19:58411686-58427984	1.20096	1.79109	-0.57665	2.08081	0.0005	0.00304201
TRIM14	chr9:100818958-100881635	18.7907	28.019	-0.576387	2.50254	0.0002	0.00137459
CNNM2	chr10:104678074-104846868	3.90508	5.8215	-0.576039	2.15796	0.00305	0.0138974
PEX1	chr7:92116336-92157845	8.28705	12.351	-0.575697	2.38929	5e-05	0.000399469
MDN1	chr6:90142896-90529513	11.3754	16.9531	-0.575632	2.50346	0.0001	0.0007455
STXBP4	chr17:53046111-53253288	2.86123	4.26346	-0.575389	1.53926	0.0068	0.0267083
MALAT1	chr11:65265232-65273983	27.2151	40.5279	-0.574508	2.71928	5e-05	0.000399469
PIGV	chr1:27114428-27125055	3.9459	5.8755	-0.574357	2.14659	0.0014	0.00729418
ZNF493	chr19:21578529-21611020	2.45641	3.65401	-0.572929	1.81835	0.00255	0.0119986
ADGRE5	chr19:14491955-14519537	2.12676	3.16297	-0.572623	2.07756	0.0037	0.0163015
MOB1A	chr2:74375107-74406002	19.9893	29.7216	-0.572284	1.68598	0.00415	0.0179264
GULP1	chr2:189155131-189460658	20.6068	30.6375	-0.572178	2.57837	5e-05	0.000399469
PEX6	chr6:42928499-42946981	4.3385	6.44979	-0.572056	2.56942	0.00035	0.00223606
PSD	chr10:104162373-104182893	9.73287	14.4662	-0.571749	2.5183	0.0011	0.00594777
ZNF354C	chr5:178487606-178513596	6.48095	9.63003	-0.571335	2.06383	0.0004	0.00250855
[truncated: 2,356 more rows]

## Sheet: S4. Probes shCTR vs shHIF1A HYP
Table S4 Probes shCTR HYP vs shHIF1A HYP
[truncated: 1,079 more rows]

[truncated: 3 more sheets: S5.Probes shCTR HYP vs shCTR NX, S6. NB annotated enhancers, S7 Genes surrounding 14 probes]
